# Supplementary material for: Near real-time data on the human neutralizing antibody landscape to influenza virus as of early 2026 to inform vaccine-strain selection
Source: bioRxiv. 2026 Feb 19:2026.02.18.706711. Preprint. [Version 1] doi: 10.64898/2026.02.18.706711 (PMC12934776; doi:10.64898/2026.02.18.706711)
Supplement: Supplement 1 — Supplementary File 1. CSV with details about the strains in the viral library Provides the strain name, collection date, subclade, derived haplotype, and nucleotide and protein HA ectodomain sequence for all viral strains in the library. Download or view at: https://github.com/jbloomlab/flu-seqneut-2025to2026/blob/main/results/final_titer_data/human_viruses.csv. [file media-1.csv]

virus	subtype	strain_type	vaccine_type	subclade	derived_haplotype	virus_collection_date	protein_sequence_HA_ectodomain	nt_sequence_HA_ectodomain
A/Norway/8765/2025_H3N2	H3N2	circulating_2025to2026		K	K	2025.76	QNIPGNDNSTATLCLGHHAVPNGTIVKTITNDRIEVTNATELVQNSSIGKICNSPHQILDGGNCTLIDALLGDPQCDGFQNKEWDLFVERSRANSSCYPYDVPDYASLRSLVASSGTLEFKDESFNWTGVKQNGKSSACKRGSNSSFFSRLNWLTSLDNKYPAQNVTMPNKERFDKLYIWGVHHPDTDRNQFSLFAQSSGRITVSTKRSQQAVIPNIGSRPRVRDIPSRISIYWTIVKPGDILLINSTGNLIAPRGYFKIRSGKSSIMRSDAPIGECKSECITPNGSIPNDKPFQNVNRITYGACPRYVKQSTLKLATGMRNVPEKQARGIFGAIAGFIENGWEGMVDGWYGFRHQNSEGRGQAADLKSTQAAIDQINGKLNRLIGKTNEKFHQIEKEF…	CAAAACATACCTGGAAATGACAATAGCACGGCAACGCTGTGCCTTGGGCACCATGCAGTACCAAACGGAACGATAGTGAAAACAATCACAAATGACCGAATTGAAGTTACTAATGCTACTGAGTTGGTTCAGAATTCATCAATAGGTAAAATATGCAACAGTCCTCATCAGATCCTTGATGGAGGGAACTGCACACTAATAGATGCTCTATTGGGGGACCCTCAGTGTGACGGCTTTCAGAATAAGGAATGGGACCTTTTTGTTGAACGAAGCAGAGCCAACAGCAGCTGTTACCCTTATGATGTGCCGGATTATGCCTCCCTTAGGTCACTAGTTGCCTCATCCGGAACACTGGAGTTTAAAGATGAAAGCTTCAATTGGACCGGAGTCAAACAAAAC…
A/NewSouthWales/2526015582/2025_H3N2	H3N2	circulating_2025to2026		K	K:V88I	2025.75	QNIPGNDNSTATLCLGHHAVPNGTIVKTITNDRIEVTNATELVQNSSIGKICNSPHQILDGGNCTLIDALLGDPQCDGFQNKEWDLFIERSRANSSCYPYDVPDYASLRSLVASSGTLEFKDESFNWTGVKQNGKSSACKRGSNSSFFSRLNWLTSLDNKYPAQNVTMPNKERFDKLYIWGVHHPDTDRNQFSLFAQSSGRITVSTKRSQQAVIPNIGSRPRVRDIPSRISIYWTIVKPGDILLINSTGNLIAPRGYFKIRSGKSSIMRSDAPIGECKSECITPNGSIPNDKPFQNVNRITYGACPRYVKQSTLKLATGMRNVPEKQARGIFGAIAGFIENGWEGMVDGWYGFRHQNSEGRGQAADLKSTQAAIDQINGKLNRLIGKTNEKFHQIEKEF…	CAAAACATACCTGGAAATGACAATAGCACGGCAACGCTGTGCCTTGGGCACCATGCAGTACCAAACGGAACGATAGTGAAAACAATCACAAATGACCGAATTGAAGTTACTAATGCTACTGAGTTGGTTCAGAATTCATCAATAGGTAAAATATGCAACAGTCCTCATCAGATCCTTGATGGAGGGAACTGCACACTAATAGATGCTCTATTGGGGGACCCTCAGTGTGACGGCTTTCAGAATAAGGAATGGGACCTTTTTATCGAACGAAGCAGAGCCAACAGCAGCTGTTACCCTTATGATGTGCCGGATTATGCCTCCCTTAGGTCACTAGTTGCCTCATCCGGAACACTGGAGTTTAAAGATGAAAGCTTCAATTGGACCGGAGTCAAACAAAAC…
A/Bangkok/P2390/2025_H3N2	H3N2	circulating_2025to2026		K	K:A272T	2025.71	QNIPGNDNSTATLCLGHHAVPNGTIVKTITNDRIEVTNATELVQNSSIGKICNSPHQILDGGNCTLIDALLGDPQCDGFQNKEWDLFVERSRANSSCYPYDVPDYASLRSLVASSGTLEFKDESFNWTGVKQNGKSSACKRGSNSSFFSRLNWLTSLDNKYPAQNVTMPNKERFDKLYIWGVHHPDTDRNQFSLFAQSSGRITVSTKRSQQAVIPNIGSRPRVRDIPSRISIYWTIVKPGDILLINSTGNLIAPRGYFKIRSGKSSIMRSDTPIGECKSECITPNGSIPNDKPFQNVNRITYGACPRYVKQSTLKLATGMRNVPEKQARGIFGAIAGFIENGWEGMVDGWYGFRHQNSEGRGQAADLKSTQAAIDQINGKLNRLIGKTNEKFHQIEKEF…	CAAAACATACCTGGAAATGACAATAGCACGGCAACGCTGTGCCTTGGGCACCATGCAGTACCAAACGGAACGATAGTGAAAACAATCACAAATGACCGAATTGAAGTTACTAATGCTACTGAGTTGGTTCAGAATTCATCAATAGGTAAAATATGCAACAGTCCTCATCAGATCCTTGATGGAGGGAACTGCACACTAATAGATGCTCTATTGGGGGACCCTCAGTGTGACGGCTTTCAGAATAAGGAATGGGACCTTTTTGTTGAACGAAGCAGAGCCAACAGCAGCTGTTACCCTTATGATGTGCCGGATTATGCCTCCCTTAGGTCACTAGTTGCCTCATCCGGAACACTGGAGTTTAAAGATGAAAGCTTCAATTGGACCGGAGTCAAACAAAAC…
A/SouthAustralia/2527003588/2025_H3N2	H3N2	circulating_2025to2026		K	K:K207Q,V223I	2025.75	QNIPGNDNSTATLCLGHHAVPNGTIVKTITNDRIEVTNATELVQNSSIGKICNSPHQILDGGNCTLIDALLGDPQCDGFQNKEWDLFVERSRANSSCYPYDVPDYASLRSLVASSGTLEFKDESFNWTGVKQNGKSSACKRGSNSSFFSRLNWLTSLDNKYPAQNVTMPNKERFDKLYIWGVHHPDTDRNQFSLFAQSSGRITVSTQRSQQAVIPNIGSRPRIRDIPSRISIYWTIVKPGDILLINSTGNLIAPRGYFKIRSGKSSIMRSDAPIGECKSECITPNGSIPNDKPFQNVNRITYGACPRYVKQSTLKLATGMRNVPEKQARGIFGAIAGFIENGWEGMVDGWYGFRHQNSEGRGQAADLKSTQAAIDQINGKLNRLIGKTNEKFHQIEKEF…	CAAAACATACCTGGAAATGACAATAGCACGGCAACGCTGTGCCTTGGGCACCATGCAGTACCAAACGGAACGATAGTGAAAACAATCACAAATGACCGAATTGAAGTTACTAATGCTACTGAGTTGGTTCAGAATTCATCAATAGGTAAAATATGCAACAGTCCTCATCAGATCCTTGATGGAGGGAACTGCACACTAATAGATGCTCTATTGGGGGACCCTCAGTGTGACGGCTTTCAGAATAAGGAATGGGACCTTTTTGTTGAACGAAGCAGAGCCAACAGCAGCTGTTACCCTTATGATGTGCCGGATTATGCCTCCCTTAGGTCACTAGTTGCCTCATCCGGAACACTGGAGTTTAAAGATGAAAGCTTCAATTGGACCGGAGTCAAACAAAAC…
A/Queensland/2526516675/2025_H3N2	H3N2	circulating_2025to2026		K	K:V88I,I214T	2025.73	QNIPGNDNSTATLCLGHHAVPNGTIVKTITNDRIEVTNATELVQNSSIGKICNSPHQILDGGNCTLIDALLGDPQCDGFQNKEWDLFIERSRANSSCYPYDVPDYASLRSLVASSGTLEFKDESFNWTGVKQNGKSSACKRGSNSSFFSRLNWLTSLDNKYPAQNVTMPNKERFDKLYIWGVHHPDTDRNQFSLFAQSSGRITVSTKRSQQAVTPNIGSRPRVRDIPSRISIYWTIVKPGDILLINSTGNLIAPRGYFKIRSGKSSIMRSDAPIGECKSECITPNGSIPNDKPFQNVNRITYGACPRYVKQSTLKLATGMRNVPEKQARGIFGAIAGFIENGWEGMVDGWYGFRHQNSEGRGQAADLKSTQAAIDQINGKLNRLIGKTNEKFHQIEKEF…	CAAAACATACCTGGAAATGACAATAGCACGGCAACGCTGTGCCTTGGGCACCATGCAGTACCAAACGGAACGATAGTGAAAACAATCACAAATGACCGAATTGAAGTTACTAATGCTACTGAGTTGGTTCAGAATTCATCAATAGGTAAAATATGCAACAGTCCTCATCAGATCCTTGATGGAGGGAACTGCACACTAATAGATGCTCTATTGGGGGACCCTCAGTGTGACGGCTTTCAGAATAAGGAATGGGACCTTTTTATCGAACGAAGCAGAGCCAACAGCAGCTGTTACCCTTATGATGTGCCGGATTATGCCTCCCTTAGGTCACTAGTTGCCTCATCCGGAACACTGGAGTTTAAAGATGAAAGCTTCAATTGGACCGGAGTCAAACAAAAC…
A/SouthAustralia/2527902708/2025_H3N2	H3N2	circulating_2025to2026		K	K:S96C,K207Q,V223I	2025.76	QNIPGNDNSTATLCLGHHAVPNGTIVKTITNDRIEVTNATELVQNSSIGKICNSPHQILDGGNCTLIDALLGDPQCDGFQNKEWDLFVERSRANSCCYPYDVPDYASLRSLVASSGTLEFKDESFNWTGVKQNGKSSACKRGSNSSFFSRLNWLTSLDNKYPAQNVTMPNKERFDKLYIWGVHHPDTDRNQFSLFAQSSGRITVSTQRSQQAVIPNIGSRPRIRDIPSRISIYWTIVKPGDILLINSTGNLIAPRGYFKIRSGKSSIMRSDAPIGECKSECITPNGSIPNDKPFQNVNRITYGACPRYVKQSTLKLATGMRNVPEKQARGIFGAIAGFIENGWEGMVDGWYGFRHQNSEGRGQAADLKSTQAAIDQINGKLNRLIGKTNEKFHQIEKEF…	CAAAACATACCTGGAAATGACAATAGCACGGCAACGCTGTGCCTTGGGCACCATGCAGTACCAAACGGAACGATAGTGAAAACAATCACAAATGACCGAATTGAAGTTACTAATGCTACTGAGTTGGTTCAGAATTCATCAATAGGTAAAATATGCAACAGTCCTCATCAGATCCTTGATGGAGGGAACTGCACACTAATAGATGCTCTATTGGGGGACCCTCAGTGTGACGGCTTTCAGAATAAGGAATGGGACCTTTTTGTTGAACGAAGCAGAGCCAACAGCTGCTGTTACCCTTATGATGTGCCGGATTATGCCTCCCTTAGGTCACTAGTTGCCTCATCCGGAACACTGGAGTTTAAAGATGAAAGCTTCAATTGGACCGGAGTCAAACAAAAC…
A/Bangkok/P2572/2025_H3N2	H3N2	circulating_2025to2026		K	K:A272T,S279T	2025.62	QNIPGNDNSTATLCLGHHAVPNGTIVKTITNDRIEVTNATELVQNSSIGKICNSPHQILDGGNCTLIDALLGDPQCDGFQNKEWDLFVERSRANSSCYPYDVPDYASLRSLVASSGTLEFKDESFNWTGVKQNGKSSACKRGSNSSFFSRLNWLTSLDNKYPAQNVTMPNKERFDKLYIWGVHHPDTDRNQFSLFAQSSGRITVSTKRSQQAVIPNIGSRPRVRDIPSRISIYWTIVKPGDILLINSTGNLIAPRGYFKIRSGKSSIMRSDTPIGECKTECITPNGSIPNDKPFQNVNRITYGACPRYVKQSTLKLATGMRNVPEKQARGIFGAIAGFIENGWEGMVDGWYGFRHQNSEGRGQAADLKSTQAAIDQINGKLNRLIGKTNEKFHQIEKEF…	CAAAACATACCTGGAAATGACAATAGCACGGCAACGCTGTGCCTTGGGCACCATGCAGTACCAAACGGAACGATAGTGAAAACAATCACAAATGACCGAATTGAAGTTACTAATGCTACTGAGTTGGTTCAGAATTCATCAATAGGTAAAATATGCAACAGTCCTCATCAGATCCTTGATGGAGGGAACTGCACACTAATAGATGCTCTATTGGGGGACCCTCAGTGTGACGGCTTTCAGAATAAGGAATGGGACCTTTTTGTTGAACGAAGCAGAGCCAACAGCAGCTGTTACCCTTATGATGTGCCGGATTATGCCTCCCTTAGGTCACTAGTTGCCTCATCCGGAACACTGGAGTTTAAAGATGAAAGCTTCAATTGGACCGGAGTCAAACAAAAC…
A/DistritoFederal/250106000728/2025_H3N2	H3N2	circulating_2025to2026		J.2.3	J.2.3:S145N	2025.7	QKIPGNDNSTATLCLGHHAVPNGTIVKTITNDRIEVTNATELVQNSSIGKICNSPHQILDGGNCTLIDALLGDPQCDGFQNKEWDLFVERSRANSSCYPYDVPDYASLRSLVASSGTLEFKDESFNWTGVKQNGTSSACKRGSSNSFFSRLNWLTSLKNIYPAQNVTMPNKEQFDKLYIWGVHHPDTDRNQFSLFAQSSGRITVSTKRSQQAVIPNIGSRPRVRDIPSRISIYWTIVKPGDILLINSTGNLIAPRGYFKIRSGKSSIMRSDAPIGECKSECITPNGSIPNDKPFQNVNRITYGACPRYVKQSTLKLATGMRNVPEKQTRGIFGAIAGFIENGWEGMVDGWYGFRHQNSEGRGQAADLKSTQAAIDQINGKLNRLIGKTNEKFHQIEKEF…	CAAAAAATACCTGGAAATGACAATAGCACGGCAACGCTGTGCCTTGGGCACCATGCAGTACCAAACGGAACGATAGTGAAAACAATCACAAATGACCGAATTGAAGTTACTAATGCTACTGAGTTGGTTCAGAATTCATCAATAGGTAAAATATGCAACAGTCCTCATCAGATCCTTGATGGAGGGAACTGCACACTAATAGATGCTCTATTGGGGGACCCTCAGTGTGACGGCTTTCAGAACAAGGAATGGGACCTTTTTGTTGAACGAAGCAGAGCCAACAGCAGCTGTTACCCTTATGATGTGCCAGATTATGCCTCCCTTAGGTCACTAGTTGCCTCATCCGGAACACTGGAGTTTAAAGATGAAAGCTTCAATTGGACCGGAGTCAAACAAAAC…
A/Malaysia/IMR/SARI/2517/2025_H3N2	H3N2	circulating_2025to2026		K	K:F79V	2025.75	QNIPGNDNSTATLCLGHHAVPNGTIVKTITNDRIEVTNATELVQNSSIGKICNSPHQILDGGNCTLIDALLGDPQCDGVQNKEWDLFVERSRANSSCYPYDVPDYASLRSLVASSGTLEFKDESFNWTGVKQNGKSSACKRGSNSSFFSRLNWLTSLDNKYPAQNVTMPNKERFDKLYIWGVHHPDTDRNQFSLFAQSSGRITVSTKRSQQAVIPNIGSRPRVRDIPSRISIYWTIVKPGDILLINSTGNLIAPRGYFKIRSGKSSIMRSDAPIGECKSECITPNGSIPNDKPFQNVNRITYGACPRYVKQSTLKLATGMRNVPEKQARGIFGAIAGFIENGWEGMVDGWYGFRHQNSEGRGQAADLKSTQAAIDQINGKLNRLIGKTNEKFHQIEKEF…	CAAAACATACCTGGAAATGACAATAGCACGGCAACGCTGTGCCTTGGGCACCATGCAGTACCAAACGGAACGATAGTGAAAACAATCACAAATGACCGAATTGAAGTTACTAATGCTACTGAGTTGGTTCAGAATTCATCAATAGGTAAAATATGCAACAGTCCTCATCAGATCCTTGATGGAGGGAACTGCACACTAATAGATGCTCTATTGGGGGACCCTCAGTGTGACGGCGTGCAGAATAAGGAATGGGACCTTTTTGTTGAACGAAGCAGAGCCAACAGCAGCTGTTACCCTTATGATGTGCCGGATTATGCCTCCCTTAGGTCACTAGTTGCCTCATCCGGAACACTGGAGTTTAAAGATGAAAGCTTCAATTGGACCGGAGTCAAACAAAAC…
A/Norway/8976/2025_H3N2	H3N2	circulating_2025to2026		K	K:I67M	2025.64	QNIPGNDNSTATLCLGHHAVPNGTIVKTITNDRIEVTNATELVQNSSIGKICNSPHQILDGGNCTLMDALLGDPQCDGFQNKEWDLFVERSRANSSCYPYDVPDYASLRSLVASSGTLEFKDESFNWTGVKQNGKSSACKRGSNSSFFSRLNWLTSLDNKYPAQNVTMPNKERFDKLYIWGVHHPDTDRNQFSLFAQSSGRITVSTKRSQQAVIPNIGSRPRVRDIPSRISIYWTIVKPGDILLINSTGNLIAPRGYFKIRSGKSSIMRSDAPIGECKSECITPNGSIPNDKPFQNVNRITYGACPRYVKQSTLKLATGMRNVPEKQARGIFGAIAGFIENGWEGMVDGWYGFRHQNSEGRGQAADLKSTQAAIDQINGKLNRLIGKTNEKFHQIEKEF…	CAAAACATACCTGGAAATGACAATAGCACGGCAACGCTGTGCCTTGGGCACCATGCAGTACCAAACGGAACGATAGTGAAAACAATCACAAATGACCGAATTGAAGTTACTAATGCTACTGAGTTGGTTCAGAATTCATCAATAGGTAAAATATGCAACAGTCCTCATCAGATCCTTGATGGAGGGAACTGCACACTAATGGATGCTCTATTGGGGGACCCTCAGTGTGACGGCTTTCAGAATAAGGAATGGGACCTTTTTGTTGAACGAAGCAGAGCCAACAGCAGCTGTTACCCTTATGATGTGCCGGATTATGCCTCCCTTAGGTCACTAGTTGCCTCATCCGGAACACTGGAGTTTAAAGATGAAAGCTTCAATTGGACCGGAGTCAAACAAAAC…
A/NewSouthWales/2526015584/2025_H3N2	H3N2	circulating_2025to2026		K	K:F174S	2025.71	QNIPGNDNSTATLCLGHHAVPNGTIVKTITNDRIEVTNATELVQNSSIGKICNSPHQILDGGNCTLIDALLGDPQCDGFQNKEWDLFVERSRANSSCYPYDVPDYASLRSLVASSGTLEFKDESFNWTGVKQNGKSSACKRGSNSSFFSRLNWLTSLDNKYPAQNVTMPNKERSDKLYIWGVHHPDTDRNQFSLFAQSSGRITVSTKRSQQAVIPNIGSRPRVRDIPSRISIYWTIVKPGDILLINSTGNLIAPRGYFKIRSGKSSIMRSDAPIGECKSECITPNGSIPNDKPFQNVNRITYGACPRYVKQSTLKLATGMRNVPEKQARGIFGAIAGFIENGWEGMVDGWYGFRHQNSEGRGQAADLKSTQAAIDQINGKLNRLIGKTNEKFHQIEKEF…	CAAAACATACCTGGAAATGACAATAGCACGGCAACGCTGTGCCTTGGGCACCATGCAGTACCAAACGGAACGATAGTGAAAACAATCACAAATGACCGAATTGAAGTTACTAATGCTACTGAGTTGGTTCAGAATTCATCAATAGGTAAAATATGCAACAGTCCTCATCAGATCCTTGATGGAGGGAACTGCACACTAATAGATGCTCTATTGGGGGACCCTCAGTGTGACGGCTTTCAGAATAAGGAATGGGACCTTTTTGTTGAACGAAGCAGAGCCAACAGCAGCTGTTACCCTTATGATGTGCCGGATTATGCCTCCCTTAGGTCACTAGTTGCCTCATCCGGAACACTGGAGTTTAAAGATGAAAGCTTCAATTGGACCGGAGTCAAACAAAAC…
A/Tasmania/2521815682/2025_H3N2	H3N2	circulating_2025to2026		J.2.4	J.2.4:K2R,F79V,S144N,N158D,I160K,T328A	2025.6	QRIPGNDNSTATLCLGHHAVPNGTIVKTITNDRIEVTNATELVQNSSIGKICNSPHQILDGGNCTLIDALLGDPQCDGVQNKEWDLFVERSRANSSCYPYDVPDYASLRSLVASSGTLEFKDESFNWTGVKQNGKSSACKRGSNSSFFSRLNWLTSLDNKYPAQNVTMPNKEQFDKLYIWGVHHPDTDRNQFSLFAQSSGRITVSTKRSQQAVIPNIGSRPRVRDIPSRISIYWTIVKPGDILLINSTGNLIAPRGYFKIRSGKSSIMRSDAPIGECKSECITPNGSIPNDKPFQNVNRITYGACPRYVKQSTLKLATGMRNVPEKQARGIFGAIAGFIENGWEGMVDGWYGFRHQNSEGRGQAADLKSTQAAIDQISGKLNRLIGKTNEKFHQIEKEF…	CAACGCATACCTGGAAATGACAATAGCACGGCAACGCTGTGCCTTGGGCACCATGCAGTACCAAACGGAACGATAGTGAAAACAATCACAAATGACCGAATTGAAGTTACTAATGCTACTGAGTTGGTTCAGAATTCATCAATAGGTAAAATATGCAACAGTCCTCATCAGATCCTTGATGGAGGGAACTGCACACTAATAGATGCTCTATTGGGGGACCCTCAGTGTGACGGCGTTCAGAATAAGGAATGGGACCTTTTTGTTGAACGAAGCAGAGCCAACAGCAGCTGTTACCCTTATGATGTGCCGGATTATGCCTCCCTTAGGTCACTAGTTGCCTCATCCGGAACACTGGAGTTTAAAGATGAAAGCTTCAATTGGACCGGAGTCAAACAAAAC…
A/SouthAustralia/2524408801/2025_H3N2	H3N2	circulating_2025to2026		K	K:P55S	2025.73	QNIPGNDNSTATLCLGHHAVPNGTIVKTITNDRIEVTNATELVQNSSIGKICNSSHQILDGGNCTLIDALLGDPQCDGFQNKEWDLFVERSRANSSCYPYDVPDYASLRSLVASSGTLEFKDESFNWTGVKQNGKSSACKRGSNSSFFSRLNWLTSLDNKYPAQNVTMPNKERFDKLYIWGVHHPDTDRNQFSLFAQSSGRITVSTKRSQQAVIPNIGSRPRVRDIPSRISIYWTIVKPGDILLINSTGNLIAPRGYFKIRSGKSSIMRSDAPIGECKSECITPNGSIPNDKPFQNVNRITYGACPRYVKQSTLKLATGMRNVPEKQARGIFGAIAGFIENGWEGMVDGWYGFRHQNSEGRGQAADLKSTQAAIDQINGKLNRLIGKTNEKFHQIEKEF…	CAAAACATACCTGGAAATGACAATAGCACGGCAACGCTGTGCCTTGGGCACCATGCAGTACCAAACGGAACGATAGTGAAAACAATCACAAATGACCGAATTGAAGTTACTAATGCTACTGAGTTGGTTCAGAATTCATCAATAGGTAAAATATGCAACAGTAGCCATCAGATCCTTGATGGAGGGAACTGCACACTAATAGATGCTCTATTGGGGGACCCTCAGTGTGACGGCTTTCAGAATAAGGAATGGGACCTTTTTGTTGAACGAAGCAGAGCCAACAGCAGCTGTTACCCTTATGATGTGCCGGATTATGCCTCCCTTAGGTCACTAGTTGCCTCATCCGGAACACTGGAGTTTAAAGATGAAAGCTTCAATTGGACCGGAGTCAAACAAAAC…
A/Bangkok/P3263/2025_H3N2	H3N2	circulating_2025to2026		K	K:S96G,A272T	2025.71	QNIPGNDNSTATLCLGHHAVPNGTIVKTITNDRIEVTNATELVQNSSIGKICNSPHQILDGGNCTLIDALLGDPQCDGFQNKEWDLFVERSRANSGCYPYDVPDYASLRSLVASSGTLEFKDESFNWTGVKQNGKSSACKRGSNSSFFSRLNWLTSLDNKYPAQNVTMPNKERFDKLYIWGVHHPDTDRNQFSLFAQSSGRITVSTKRSQQAVIPNIGSRPRVRDIPSRISIYWTIVKPGDILLINSTGNLIAPRGYFKIRSGKSSIMRSDTPIGECKSECITPNGSIPNDKPFQNVNRITYGACPRYVKQSTLKLATGMRNVPEKQARGIFGAIAGFIENGWEGMVDGWYGFRHQNSEGRGQAADLKSTQAAIDQINGKLNRLIGKTNEKFHQIEKEF…	CAAAACATACCTGGAAATGACAATAGCACGGCAACGCTGTGCCTTGGGCACCATGCAGTACCAAACGGAACGATAGTGAAAACAATCACAAATGACCGAATTGAAGTTACTAATGCTACTGAGTTGGTTCAGAATTCATCAATAGGTAAAATATGCAACAGTCCTCATCAGATCCTTGATGGAGGGAACTGCACACTAATAGATGCTCTATTGGGGGACCCTCAGTGTGACGGCTTTCAGAATAAGGAATGGGACCTTTTTGTTGAACGAAGCAGAGCCAACAGCGGCTGTTACCCTTATGATGTGCCGGATTATGCCTCCCTTAGGTCACTAGTTGCCTCATCCGGAACACTGGAGTTTAAAGATGAAAGCTTCAATTGGACCGGAGTCAAACAAAAC…
A/California/61/2025_H3N2	H3N2	circulating_2025to2026		K	K:V204I	2025.59	QNIPGNDNSTATLCLGHHAVPNGTIVKTITNDRIEVTNATELVQNSSIGKICNSPHQILDGGNCTLIDALLGDPQCDGFQNKEWDLFVERSRANSSCYPYDVPDYASLRSLVASSGTLEFKDESFNWTGVKQNGKSSACKRGSNSSFFSRLNWLTSLDNKYPAQNVTMPNKERFDKLYIWGVHHPDTDRNQFSLFAQSSGRITISTKRSQQAVIPNIGSRPRVRDIPSRISIYWTIVKPGDILLINSTGNLIAPRGYFKIRSGKSSIMRSDAPIGECKSECITPNGSIPNDKPFQNVNRITYGACPRYVKQSTLKLATGMRNVPEKQARGIFGAIAGFIENGWEGMVDGWYGFRHQNSEGRGQAADLKSTQAAIDQINGKLNRLIGKTNEKFHQIEKEF…	CAAAACATACCTGGAAATGACAATAGCACGGCAACGCTGTGCCTTGGGCACCATGCAGTACCAAACGGAACGATAGTGAAAACAATCACAAATGACCGAATTGAAGTTACTAATGCTACTGAGTTGGTTCAGAATTCATCAATAGGTAAAATATGCAACAGTCCTCATCAGATCCTTGATGGAGGGAACTGCACACTAATAGATGCTCTATTGGGGGACCCTCAGTGTGACGGCTTTCAGAATAAGGAATGGGACCTTTTTGTTGAACGAAGCAGAGCCAACAGCAGCTGTTACCCTTATGATGTGCCGGATTATGCCTCCCTTAGGTCACTAGTTGCCTCATCCGGAACACTGGAGTTTAAAGATGAAAGCTTCAATTGGACCGGAGTCAAACAAAAC…
A/Vermont/73/2025_H3N2	H3N2	circulating_2025to2026		J.2.4	J.2.4:F79V,S144N,N158D,I160K,I242M,T328A	2025.65	QKIPGNDNSTATLCLGHHAVPNGTIVKTITNDRIEVTNATELVQNSSIGKICNSPHQILDGGNCTLIDALLGDPQCDGVQNKEWDLFVERSRANSSCYPYDVPDYASLRSLVASSGTLEFKDESFNWTGVKQNGKSSACKRGSNSSFFSRLNWLTSLDNKYPAQNVTMPNKEQFDKLYIWGVHHPDTDRNQFSLFAQSSGRITVSTKRSQQAVIPNIGSRPRVRDIPSRISIYWTIVKPGDMLLINSTGNLIAPRGYFKIRSGKSSIMRSDAPIGECKSECITPNGSIPNDKPFQNVNRITYGACPRYVKQSTLKLATGMRNVPEKQARGIFGAIAGFIENGWEGMVDGWYGFRHQNSEGRGQAADLKSTQAAIDQISGKLNRLIGKTNEKFHQIEKEF…	CAAAAAATACCTGGAAATGACAATAGCACGGCAACGCTGTGCCTTGGGCACCATGCAGTACCAAACGGAACGATAGTGAAAACAATCACAAATGACCGAATTGAAGTTACTAATGCTACTGAGTTGGTTCAGAATTCATCAATAGGTAAAATATGCAACAGTCCTCATCAGATCCTTGATGGAGGGAACTGCACACTAATAGATGCTCTATTGGGGGACCCTCAGTGTGACGGCGTTCAGAATAAGGAATGGGACCTTTTTGTTGAACGAAGCAGAGCCAACAGCAGCTGTTACCCTTATGATGTGCCGGATTATGCCTCCCTTAGGTCACTAGTTGCCTCATCCGGAACACTGGAGTTTAAAGATGAAAGCTTCAATTGGACCGGAGTCAAACAAAAC…
A/Bhutan/7/2025_H3N2	H3N2	circulating_2025to2026		J.2.4	J.2.4:I242M	2025.7	QKIPGNDNSTATLCLGHHAVPNGTIVKTITNDRIEVTNATELVQNSSIGKICNSPHQILDGGNCTLIDALLGDPQCDGFQNKEWDLFVERSRANSSCYPYDVPDYASLRSLVASSGTLEFKDESFNWTGVKQNGKSSACKRGSSSSFFSRLNWLTSLNNIYPAQNVTMPNKEQFDKLYIWGVHHPDTDRNQFSLFAQSSGRITVSTKRSQQAVIPNIGSRPRVRDIPSRISIYWTIVKPGDMLLINSTGNLIAPRGYFKIRSGKSSIMRSDAPIGECKSECITPNGSIPNDKPFQNVNRITYGACPRYVKQSTLKLATGMRNVPEKQTRGIFGAIAGFIENGWEGMVDGWYGFRHQNSEGRGQAADLKSTQAAIDQISGKLNRLIGKTNEKFHQIEKEF…	CAAAAAATACCTGGAAATGACAATAGCACGGCAACGCTGTGCCTTGGGCACCATGCAGTACCAAACGGAACGATAGTGAAAACAATCACAAATGACCGAATTGAAGTTACTAATGCTACTGAGTTGGTTCAGAATTCATCAATAGGTAAAATATGCAACAGTCCTCATCAGATCCTTGATGGAGGGAACTGCACACTAATAGATGCTCTATTGGGGGACCCTCAGTGTGACGGCTTTCAGAATAAGGAATGGGACCTTTTTGTTGAACGAAGCAGAGCCAACAGCAGCTGCTACCCTTATGATGTGCCGGATTATGCCTCCCTTAGGTCACTAGTTGCCTCATCCGGAACACTGGAGTTTAAAGATGAAAGCTTCAATTGGACCGGAGTCAAACAAAAC…
A/Anapolis/LEIAL6543/2025_H3N2	H3N2	circulating_2025to2026		J.2	J.2:N158K,K189R	2025.61	QKIPGNDNSTATLCLGHHAVPNGTIVKTITNDRIEVTNATELVQNSSIGKICNSPHQILDGGNCTLIDALLGDPQCDGFQNKEWDLFVERSRANSSCYPYDVPDYASLRSLVASSGTLEFKDESFNWTGVKQNGTSSACKRGSSSSFFSRLNWLTSLKNIYPAQNVTMPNKEQFDKLYIWGVHHPDTDRNQFSLFAQSSGRITVSTKRSQQAVIPNIGSRPRVRDIPSRISIYWTIVKPGDILLINSTGNLIAPRGYFKIRSGKSSIMRSDAPIGECKSECITPNGSIPNDKPFQNVNRITYGACPRYVKQSTLKLATGMRNVPEKQTRGIFGAIAGFIENGWEGMVDGWYGFRHQNSEGRGQAADLKSTQAAIDQISGKLNRLIGKTNEKFHQIEKEF…	CAAAAAATACCTGGAAATGACAATAGCACGGCAACGCTGTGCCTTGGGCACCATGCAGTACCAAACGGAACGATAGTGAAAACAATCACAAATGACCGAATTGAAGTTACTAATGCTACTGAGTTGGTTCAGAATTCATCAATAGGTAAAATATGCAACAGTCCTCATCAGATCCTTGATGGAGGGAACTGCACACTAATAGATGCTCTATTGGGGGACCCTCAGTGTGACGGCTTTCAGAATAAGGAATGGGACCTTTTTGTTGAACGAAGCAGAGCCAACAGCAGCTGTTACCCTTATGATGTGCCGGATTATGCCTCCCTTAGGTCACTAGTTGCCTCATCCGGAACACTGGAGTTTAAAGATGAAAGCTTCAATTGGACCGGAGTCAAACAAAAC…
A/Galicia/GA-CHUAC-451/2025_H3N2	H3N2	circulating_2025to2026		J.2	J.2:N8D,V223I	2025.73	QKIPGNDDSTATLCLGHHAVPNGTIVKTITNDRIEVTNATELVQNSSIGKICNSPHQILDGGNCTLIDALLGDPQCDGFQNKEWDLFVERSRANSSCYPYDVPDYASLRSLVASSGTLEFKDESFNWTGVKQNGTSSACKRGSSSSFFSRLNWLTSLNNIYPAQNVTMPNKEQFDKLYIWGVHHPDTDKNQFSLFAQSSGRITVSTKRSQQAVIPNIGSRPRIRDIPSRISIYWTIVKPGDILLINSTGNLIAPRGYFKIRSGKSSIMRSDAPIGECKSECITPNGSIPNDKPFQNVNRITYGACPRYVKQSTLKLATGMRNVPEKQTRGIFGAIAGFIENGWEGMMDGWYGFRHQNSEGRGQAADLKSTQAAIDQISGKLNRLIGKTNEKFHQIEKEF…	CAAAAAATACCTGGAAATGACGATAGCACGGCAACGCTGTGCCTTGGGCACCATGCAGTACCAAACGGAACGATAGTGAAAACAATCACAAATGACCGAATTGAAGTTACTAATGCTACTGAGTTGGTTCAGAATTCATCAATAGGTAAAATATGCAACAGTCCTCATCAGATCCTTGATGGAGGGAACTGCACACTAATAGATGCTCTATTAGGGGACCCTCAGTGTGACGGCTTTCAGAATAAGGAATGGGACCTTTTTGTTGAACGAAGCAGAGCCAACAGCAGCTGTTACCCTTATGATGTGCCGGATTATGCCTCCCTTAGGTCACTAGTTGCTTCATCCGGAACACTGGAGTTTAAAGATGAAAGCTTCAATTGGACCGGAGTCAAACAAAAC…
A/Guangdong-Maonan/11438/2025_H3N2	H3N2	circulating_2025to2026		J.2.2	J.2.2:T65K,A304T	2025.65	QKIPGNDNSTATLCLGHHAVPNGTIVKTITNDRIEVTNATELVQNSSIGKICNSPHQILDGGNCKLIDALLGDPQCDGFQNKEWDLFVERSRANSSCYPYDVPDYASLRSLVASSGTLEFKDENFNWTGVKQNGTSSACKRGSSSSFFSRLNWLTSLNNIYPAQNVTMPNKEQFDKLYIWGVHHPDTDKNQFSLFAQSSGRITVSTKRSQQAVIPNIGSRPRVRDIPSRISIYWTIVKPGDILLINSTGNLIAPRGYFKIRSGKSSIMRSDAPIGECKSECITPNGSIPNDKPFQNVNRITYGTCPRYVKQSTLKLATGMRNVPEKQTRGIFGAIAGFIENGWEGMMDGWYGFRHQNSEGRGQAADLKSTQAAIDQISGKLNRLIGKTNEKFHQIEKEF…	CAAAAAATACCTGGAAATGACAATAGCACGGCAACGCTGTGCCTTGGGCACCATGCAGTACCAAACGGAACGATAGTGAAAACAATCACAAATGACCGAATTGAAGTTACTAATGCTACTGAGTTGGTTCAGAATTCATCAATAGGTAAAATATGCAACAGTCCTCATCAGATCCTTGATGGAGGGAACTGCAAACTAATAGATGCTCTATTGGGGGACCCTCAGTGTGACGGCTTTCAGAATAAGGAGTGGGACCTTTTTGTTGAACGAAGCAGAGCCAACAGCAGCTGTTACCCTTATGATGTGCCGGATTATGCCTCCCTTAGGTCACTAGTTGCCTCATCCGGAACACTGGAGTTTAAAGATGAAAACTTCAATTGGACCGGAGTCAAACAAAAC…
A/Sydney/1359/2024_H3N2	H3N2	vaccine	cell	J.2.4	J.2.4	2025.75	QKIPGNDNSTATLCLGHHAVPNGTIVKTITNDRIEVTNATELVQNSSIGKICNSPHQILDGGNCTLIDALLGDPQCDGFQNKEWDLFVERSRANSSCYPYDVPDYASLRSLVASSGTLEFKDESFNWTGVKQNGKSSACKRGSSSSFFSRLNWLTSLNNIYPAQNVTMPNKEQFDKLYIWGVHHPDTDRNQFSLFAQSSGRITVSTKRSQQAVIPNIGSRPRVRDIPSRISIYWTIVKPGDILLINSTGNLIAPRGYFKIRSGKSSIMRSDAPIGECKSECITPNGSIPNDKPFQNVNRITYGACPRYVKQSTLKLATGMRNVPEKQTRGIFGAIAGFIENGWEGMVDGWYGFRHQNSEGRGQAADLKSTQAAIDQISGKLNRLIGKTNEKFHQIEKEF…	CAAAAAATACCTGGAAATGACAATAGCACGGCAACGCTGTGCCTTGGGCACCATGCAGTACCAAACGGAACGATAGTGAAAACAATCACAAATGACCGAATTGAAGTTACTAATGCTACTGAGTTGGTTCAGAATTCATCAATAGGTAAAATATGCAACAGTCCTCATCAGATCCTTGATGGAGGGAACTGCACACTAATAGATGCTCTATTGGGGGACCCTCAGTGTGACGGCTTTCAGAATAAGGAATGGGACCTTTTTGTTGAACGAAGCAGAGCCAACAGCAGCTGTTACCCTTATGATGTGCCGGATTATGCCTCCCTTAGGTCACTAGTTGCCTCATCCGGAACACTGGAGTTTAAAGATGAAAGCTTCAATTGGACCGGAGTCAAACAAAAC…
A/Malaysia/IMR/SARI/2406/2025_H3N2	H3N2	circulating_2025to2026		K	K:K135E	2025.72	QNIPGNDNSTATLCLGHHAVPNGTIVKTITNDRIEVTNATELVQNSSIGKICNSPHQILDGGNCTLIDALLGDPQCDGFQNKEWDLFVERSRANSSCYPYDVPDYASLRSLVASSGTLEFKDESFNWTGVKQNGESSACKRGSNSSFFSRLNWLTSLDNKYPAQNVTMPNKERFDKLYIWGVHHPDTDRNQFSLFAQSSGRITVSTKRSQQAVIPNIGSRPRVRDIPSRISIYWTIVKPGDILLINSTGNLIAPRGYFKIRSGKSSIMRSDAPIGECKSECITPNGSIPNDKPFQNVNRITYGACPRYVKQSTLKLATGMRNVPEKQARGIFGAIAGFIENGWEGMVDGWYGFRHQNSEGRGQAADLKSTQAAIDQINGKLNRLIGKTNEKFHQIEKEF…	CAAAACATACCTGGAAATGACAATAGCACGGCAACGCTGTGCCTTGGGCACCATGCAGTACCAAACGGAACGATAGTGAAAACAATCACAAATGACCGAATTGAAGTTACTAATGCTACTGAGTTGGTTCAGAATTCATCAATAGGTAAAATATGCAACAGTCCTCATCAGATCCTTGATGGAGGGAACTGCACACTAATAGATGCTCTATTGGGGGACCCTCAGTGTGACGGCTTTCAGAATAAGGAATGGGACCTTTTTGTTGAACGAAGCAGAGCCAACAGCAGCTGTTACCCTTATGATGTGCCGGATTATGCCTCCCTTAGGTCACTAGTTGCCTCATCCGGAACACTGGAGTTTAAAGATGAAAGCTTCAATTGGACCGGAGTCAAACAAAAC…
A/England/174/2025_H3N2	H3N2	circulating_2025to2026		J.2.2	J.2.2:T65K	2025.71	QKIPGNDNSTATLCLGHHAVPNGTIVKTITNDRIEVTNATELVQNSSIGKICNSPHQILDGGNCKLIDALLGDPQCDGFQNKEWDLFVERSRANSSCYPYDVPDYASLRSLVASSGTLEFKDENFNWTGVKQNGTSSACKRGSSSSFFSRLNWLTSLNNIYPAQNVTMPNKEQFDKLYIWGVHHPDTDKNQFSLFAQSSGRITVSTKRSQQAVIPNIGSRPRVRDIPSRISIYWTIVKPGDILLINSTGNLIAPRGYFKIRSGKSSIMRSDAPIGECKSECITPNGSIPNDKPFQNVNRITYGACPRYVKQSTLKLATGMRNVPEKQTRGIFGAIAGFIENGWEGMMDGWYGFRHQNSEGRGQAADLKSTQAAIDQISGKLNRLIGKTNEKFHQIEKEF…	CAAAAAATACCTGGAAATGACAATAGCACGGCAACGCTGTGCCTTGGGCACCATGCAGTACCAAACGGAACGATAGTGAAAACAATCACAAATGACCGAATTGAAGTTACTAATGCTACTGAGTTGGTTCAGAATTCATCAATAGGTAAAATATGCAACAGTCCTCATCAGATCCTTGATGGAGGGAACTGCAAACTAATAGATGCTCTATTGGGGGACCCTCAGTGTGACGGCTTTCAGAATAAGGAGTGGGACCTTTTTGTTGAACGAAGCAGAGCCAACAGCAGCTGTTACCCTTATGATGTGCCGGATTATGCCTCCCTTAGGTCACTAGTTGCCTCATCCGGAACACTGGAGTTTAAAGATGAAAACTTCAATTGGACCGGAGTCAAACAAAAC…
A/Arica/59150/2025_H3N2	H3N2	circulating_2025to2026		J.2.3	J.2.3	2025.7	QKIPGNDNSTATLCLGHHAVPNGTIVKTITNDRIEVTNATELVQNSSIGKICNSPHQILDGGNCTLIDALLGDPQCDGFQNKEWDLFVERSRANSSCYPYDVPDYASLRSLVASSGTLEFKDESFNWTGVKQNGTSSACKRGSSSSFFSRLNWLTSLKNIYPAQNVTMPNKEQFDKLYIWGVHHPDTDRNQFSLFAQSSGRITVSTKRSQQAVIPNIGSRPRVRDIPSRISIYWTIVKPGDILLINSTGNLIAPRGYFKIRSGKSSIMRSDAPIGECKSECITPNGSIPNDKPFQNVNRITYGACPRYVKQSTLKLATGMRNVPEKQTRGIFGAIAGFIENGWEGMVDGWYGFRHQNSEGRGQAADLKSTQAAIDQINGKLNRLIGKTNEKFHQIEKEF…	CAAAAAATACCTGGAAATGACAATAGCACGGCAACGCTGTGCCTTGGGCACCATGCAGTACCAAACGGAACGATAGTGAAAACAATCACAAATGACCGAATTGAAGTTACTAATGCTACTGAGTTGGTTCAGAATTCATCAATAGGTAAAATATGCAACAGTCCTCATCAGATCCTTGATGGAGGGAACTGCACACTAATAGATGCTCTATTGGGGGACCCTCAGTGTGACGGCTTTCAGAATAAGGAATGGGACCTTTTTGTTGAACGAAGCAGAGCCAACAGCAGCTGTTACCCTTATGATGTGCCAGATTATGCCTCCCTTAGGTCACTAGTTGCCTCATCCGGAACACTGGAGTTTAAAGATGAAAGCTTCAATTGGACCGGAGTCAAACAAAAC…
A/Bangkok/P2391/2025_H3N2	H3N2	circulating_2025to2026		J.2.4	J.2.4:K135N	2025.69	QKIPGNDNSTATLCLGHHAVPNGTIVKTITNDRIEVTNATELVQNSSIGKICNSPHQILDGGNCTLIDALLGDPQCDGFQNKEWDLFVERSRANSSCYPYDVPDYASLRSLVASSGTLEFKDESFNWTGVKQNGNSSACKRGSSSSFFSRLNWLTSLNNIYPAQNVTMPNKEQFDKLYIWGVHHPDTDRNQFSLFAQSSGRITVSTKRSQQAVIPNIGSRPRVRDIPSRISIYWTIVKPGDILLINSTGNLIAPRGYFKIRSGKSSIMRSDAPIGECKSECITPNGSIPNDKPFQNVNRITYGACPRYVKQSTLKLATGMRNVPEKQTRGIFGAIAGFIENGWEGMMDGWYGFRHQNSEGRGQAADLKSTQAAIDQISGKLNRLIGKTNEKFHQIEKEF…	CAAAAAATACCTGGAAATGACAATAGCACGGCAACGCTGTGCCTTGGGCACCATGCAGTACCAAACGGAACGATAGTGAAAACAATCACAAATGACCGAATTGAAGTTACTAATGCTACTGAGTTGGTTCAGAATTCATCAATAGGTAAAATATGCAACAGTCCTCATCAGATCCTTGATGGAGGGAACTGCACACTAATAGATGCTCTATTGGGGGACCCTCAGTGTGATGGCTTTCAGAATAAGGAATGGGACCTTTTTGTTGAACGAAGCAGAGCCAACAGCAGCTGTTACCCTTATGATGTGCCGGATTATGCCTCCCTTAGGTCACTAGTTGCCTCATCCGGAACACTGGAGTTTAAAGATGAAAGCTTCAATTGGACCGGAGTCAAACAAAAC…
A/Peru/GIHSN-04-1089/2025_H3N2	H3N2	circulating_2025to2026		J.2	J.2:N8D,G78S,V223I	2025.67	QKIPGNDDSTATLCLGHHAVPNGTIVKTITNDRIEVTNATELVQNSSIGKICNSPHQILDGGNCTLIDALLGDPQCDSFQNKEWDLFVERSRANSSCYPYDVPDYASLRSLVASSGTLEFKDESFNWTGVKQNGTSSACKRGSSSSFFSRLNWLTSLNNIYPAQNVTMPNKEQFDKLYIWGVHHPDTDKNQFSLFAQSSGRITVSTKRSQQAVIPNIGSRPRIRDIPSRISIYWTIVKPGDILLINSTGNLIAPRGYFKIRSGKSSIMRSDAPIGECKSECITPNGSIPNDKPFQNVNRITYGACPRYVKQSTLKLATGMRNVPEKQTRGIFGAIAGFIENGWEGMMDGWYGFRHQNSEGRGQAADLKSTQAAIDQISGKLNRLIGKTNEKFHQIEKEF…	CAAAAAATACCTGGAAATGACGATAGCACGGCAACGCTGTGCCTTGGGCACCATGCAGTACCAAACGGAACGATAGTGAAAACAATCACAAATGACCGAATTGAAGTTACTAATGCTACTGAGTTGGTTCAGAATTCATCAATAGGTAAAATATGCAACAGTCCTCATCAGATCCTTGATGGAGGGAACTGCACACTAATAGATGCTCTATTAGGGGACCCTCAGTGTGACAGCTTTCAGAATAAGGAATGGGACCTTTTTGTTGAACGAAGCAGAGCCAACAGCAGCTGTTACCCTTATGATGTGCCGGATTATGCCTCCCTTAGGTCACTAGTTGCTTCATCCGGAACACTGGAGTTTAAAGATGAAAGCTTCAATTGGACCGGAGTCAAACAAAAC…
A/Indonesia/BIOKES-I-BT074/2025_H3N2	H3N2	circulating_2025to2026		J.2.2	J.2.2:T65K,T135K	2025.76	QKIPGNDNSTATLCLGHHAVPNGTIVKTITNDRIEVTNATELVQNSSIGKICNSPHQILDGGNCKLIDALLGDPQCDGFQNKEWDLFVERSRANSSCYPYDVPDYASLRSLVASSGTLEFKDENFNWTGVKQNGKSSACKRGSSSSFFSRLNWLTSLNNIYPAQNVTMPNKEQFDKLYIWGVHHPDTDKNQFSLFAQSSGRITVSTKRSQQAVIPNIGSRPRVRDIPSRISIYWTIVKPGDILLINSTGNLIAPRGYFKIRSGKSSIMRSDAPIGECKSECITPNGSIPNDKPFQNVNRITYGACPRYVKQSTLKLATGMRNVPEKQTRGIFGAIAGFIENGWEGMMDGWYGFRHQNSEGRGQAADLKSTQAAIDQISGKLNRLIGKTNEKFHQIEKEF…	CAAAAAATACCTGGAAATGACAATAGCACGGCAACGCTGTGCCTTGGGCACCATGCAGTACCAAACGGAACGATAGTGAAAACAATCACAAATGACCGAATTGAAGTTACTAATGCTACTGAGTTGGTTCAGAATTCATCAATAGGTAAAATATGCAACAGTCCTCATCAGATCCTTGATGGAGGGAACTGCAAACTAATAGATGCTCTATTGGGGGACCCTCAGTGTGACGGCTTTCAGAATAAGGAGTGGGACCTTTTTGTTGAACGAAGCAGAGCCAACAGCAGCTGTTACCCTTATGATGTGCCGGATTATGCCTCCCTTAGGTCACTAGTTGCCTCATCCGGAACACTGGAGTTTAAAGATGAAAACTTCAATTGGACCGGAGTCAAACAAAAC…
A/Bangkok/P2323/2025_H3N2	H3N2	circulating_2025to2026		J.2.4	J.2.4:F79V,S144N,N158D,I160K,T328A	2025.72	QKIPGNDNSTATLCLGHHAVPNGTIVKTITNDRIEVTNATELVQNSSIGKICNSPHQILDGGNCTLIDALLGDPQCDGVQNKEWDLFVERSRANSSCYPYDVPDYASLRSLVASSGTLEFKDESFNWTGVKQNGKSSACKRGSNSSFFSRLNWLTSLDNKYPAQNVTMPNKEQFDKLYIWGVHHPDTDRNQFSLFAQSSGRITVSTKRSQQAVIPNIGSRPRVRDIPSRISIYWTIVKPGDILLINSTGNLIAPRGYFKIRSGKSSIMRSDAPIGECKSECITPNGSIPNDKPFQNVNRITYGACPRYVKQSTLKLATGMRNVPEKQARGIFGAIAGFIENGWEGMVDGWYGFRHQNSEGRGQAADLKSTQAAIDQISGKLNRLIGKTNEKFHQIEKEF…	CAAAAAATACCTGGAAATGACAATAGCACGGCAACGCTGTGCCTTGGGCACCATGCAGTACCAAACGGAACGATAGTGAAAACAATCACAAATGACCGAATTGAAGTTACTAATGCTACTGAGTTGGTTCAGAATTCATCAATAGGTAAAATATGCAACAGTCCTCATCAGATCCTTGATGGAGGGAACTGCACACTAATAGATGCTCTATTGGGGGACCCTCAGTGTGACGGCGTTCAGAATAAGGAATGGGACCTTTTTGTTGAACGAAGCAGAGCCAACAGCAGCTGTTACCCTTATGATGTGCCGGATTATGCCTCCCTTAGGTCACTAGTTGCCTCATCCGGAACACTGGAGTTTAAAGATGAAAGCTTCAATTGGACCGGAGTCAAACAAAAC…
A/Minnesota/96/2025_H3N2	H3N2	circulating_2025to2026		J.2.2	J.2.2:T65K,S145N	2025.71	QKIPGNDNSTATLCLGHHAVPNGTIVKTITNDRIEVTNATELVQNSSIGKICNSPHQILDGGNCKLIDALLGDPQCDGFQNKEWDLFVERSRANSSCYPYDVPDYASLRSLVASSGTLEFKDENFNWTGVKQNGTSSACKRGSSNSFFSRLNWLTSLNNIYPAQNVTMPNKEQFDKLYIWGVHHPDTDKNQFSLFAQSSGRITVSTKRSQQAVIPNIGSRPRVRDIPSRISIYWTIVKPGDILLINSTGNLIAPRGYFKIRSGKSSIMRSDAPIGECKSECITPNGSIPNDKPFQNVNRITYGACPRYVKQSTLKLATGMRNVPEKQTRGIFGAIAGFIENGWEGMMDGWYGFRHQNSEGRGQAADLKSTQAAIDQISGKLNRLIGKTNEKFHQIEKEF…	CAAAAAATACCTGGAAATGACAATAGCACGGCAACGCTGTGCCTTGGGCACCATGCAGTACCAAACGGAACGATAGTGAAAACAATCACAAATGACCGAATTGAAGTTACTAATGCTACTGAGTTGGTTCAGAATTCATCAATAGGTAAAATATGCAACAGTCCTCATCAGATCCTTGATGGAGGGAACTGCAAACTAATAGATGCTCTATTGGGGGACCCTCAGTGTGACGGCTTTCAGAATAAGGAGTGGGACCTTTTTGTTGAACGAAGCAGAGCCAACAGCAGCTGTTACCCTTATGATGTGCCGGATTATGCCTCCCTTAGGTCACTAGTTGCCTCATCCGGAACACTGGAGTTTAAAGATGAAAACTTCAATTGGACCGGAGTCAAACAAAAC…
A/England/1837737/2025_H3N2	H3N2	circulating_2025to2026		J.2.4	J.2.4:K135N,S199P	2025.73	QKIPGNDNSTATLCLGHHAVPNGTIVKTITNDRIEVTNATELVQNSSIGKICNSPHQILDGGNCTLIDALLGDPQCDGFQNKEWDLFVERSRANSSCYPYDVPDYASLRSLVASSGTLEFKDESFNWTGVKQNGNSSACKRGSSSSFFSRLNWLTSLNNIYPAQNVTMPNKEQFDKLYIWGVHHPDTDRNQFSLFAQSPGRITVSTKRSQQAVIPNIGSRPRVRDIPSRISIYWTIVKPGDILLINSTGNLIAPRGYFKIRSGKSSIMRSDAPIGECKSECITPNGSIPNDKPFQNVNRITYGACPRYVKQSTLKLATGMRNVPEKQTRGIFGAIAGFIENGWEGMMDGWYGFRHQNSEGRGQAADLKSTQAAIDQISGKLNRLIGKTNEKFHQIEKEF…	CAAAAAATACCTGGAAATGACAATAGCACGGCAACGCTGTGCCTTGGGCACCATGCAGTACCAAACGGAACGATAGTGAAAACAATCACAAATGACCGAATTGAAGTTACTAATGCTACTGAGTTGGTTCAGAATTCATCAATAGGTAAAATATGCAACAGTCCTCATCAGATCCTTGATGGAGGGAACTGCACACTAATAGATGCTCTATTGGGGGACCCTCAGTGTGATGGCTTTCAGAATAAGGAATGGGACCTTTTTGTTGAACGAAGCAGAGCCAACAGCAGCTGTTACCCTTATGATGTGCCGGATTATGCCTCCCTTAGGTCACTAGTTGCCTCATCCGGAACACTGGAGTTTAAAGATGAAAGCTTCAATTGGACCGGAGTCAAACAAAAC…
A/Bhutan/1267/2025_H3N2	H3N2	circulating_2025to2026		J.2.4	J.2.4:S144N	2025.7	QKIPGNDNSTATLCLGHHAVPNGTIVKTITNDRIEVTNATELVQNSSIGKICNSPHQILDGGNCTLIDALLGDPQCDGFQNKEWDLFVERSRANSSCYPYDVPDYASLRSLVASSGTLEFKDESFNWTGVKQNGKSSACKRGSNSSFFSRLNWLTSLNNIYPAQNVTMPNKEQFDKLYIWGVHHPDTDRNQFSLFAQSSGRITVSTKRSQQAVIPNIGSRPRVRDIPSRISIYWTIVKPGDILLINSTGNLIAPRGYFKIRSGKSSIMRSDAPIGECKSECITPNGSIPNDKPFQNVNRITYGACPRYVKQSTLKLATGMRNVPEKQTRGIFGAIAGFIENGWEGMVDGWYGFRHQNSEGRGQAADLKSTQAAIDQISGKLNRLIGKTNEKFHQIEKEF…	CAAAAAATACCTGGAAATGACAATAGCACGGCAACGCTGTGCCTTGGGCACCATGCAGTACCAAACGGAACGATAGTGAAAACAATCACAAATGACCGAATTGAAGTTACTAATGCTACTGAGTTGGTTCAGAATTCATCAATAGGTAAAATATGCAACAGTCCTCATCAGATCCTTGATGGAGGGAACTGCACACTAATAGATGCTCTATTGGGGGACCCTCAGTGTGACGGCTTTCAGAATAAGGAATGGGACCTTTTTGTTGAACGAAGCAGAGCCAACAGCAGCTGTTACCCTTATGATGTGCCGGATTATGCCTCCCTTAGGTCACTAGTTGCCTCATCCGGAACACTGGAGTTTAAAGATGAAAGCTTCAATTGGACCGGAGTCAAACAAAAC…
A/Ghana/FS-25-7077/2025_H3N2	H3N2	circulating_2025to2026		K	K:R261L	2025.71	QNIPGNDNSTATLCLGHHAVPNGTIVKTITNDRIEVTNATELVQNSSIGKICNSPHQILDGGNCTLIDALLGDPQCDGFQNKEWDLFVERSRANSSCYPYDVPDYASLRSLVASSGTLEFKDESFNWTGVKQNGKSSACKRGSNSSFFSRLNWLTSLDNKYPAQNVTMPNKERFDKLYIWGVHHPDTDRNQFSLFAQSSGRITVSTKRSQQAVIPNIGSRPRVRDIPSRISIYWTIVKPGDILLINSTGNLIAPRGYFKILSGKSSIMRSDAPIGECKSECITPNGSIPNDKPFQNVNRITYGACPRYVKQSTLKLATGMRNVPEKQARGIFGAIAGFIENGWEGMVDGWYGFRHQNSEGRGQAADLKSTQTAIDQINGKLNRLIGKTNEKFHQIEKEF…	CAAAACATACCTGGAAATGACAATAGCACGGCAACGCTGTGCCTTGGGCACCATGCAGTACCAAACGGAACGATAGTGAAAACAATCACAAATGACCGAATTGAAGTTACTAATGCTACTGAGTTGGTTCAGAATTCATCAATAGGTAAAATATGCAACAGTCCTCATCAGATCCTTGATGGAGGGAACTGCACACTAATAGATGCTCTATTGGGGGACCCTCAGTGTGACGGCTTTCAGAATAAGGAATGGGACCTTTTTGTTGAACGAAGCAGAGCCAACAGCAGCTGTTACCCTTATGATGTGCCGGATTATGCCTCCCTTAGGTCACTAGTTGCCTCATCCGGAACACTGGAGTTTAAAGATGAAAGCTTCAATTGGACCGGAGTCAAACAAAAC…
A/Belgium/H0097/2025_H3N2	H3N2	circulating_2025to2026		K	K:R189K	2025.63	QKIPGNDNSTATLCLGHHAVPNGTIVKTITNDRIEVTNATELVQNSSIGKICNSPHQILDGGNCTLIDALLGDPQCDGFQNKEWDLFVERSRANSSCYPYDVPDYASLRSLVASSGTLEFKDESFNWTGVKQNGKSSACKRGSNSSFFSRLNWLTSLDNKYPAQNVTMPNKERFDKLYIWGVHHPDTDKNQFSLFAQSSGRITVSTKRSQQAVIPNIGSRPRVRDIPSRISIYWTIVKPGDILLINSTGNLIAPRGYFKIRSGKSSIMRSDAPIGECKSECITPNGSIPNDKPFQNVNRITYGACPRYVKQSTLKLATGMRNVPEKQARGIFGAIAGFIENGWEGMVDGWYGFRHQNSEGRGQAADLKSTQAAIDQINGKLNRLIGKTNEKFHQIEKEF…	CAAAAGATACCTGGAAATGACAATAGCACGGCAACGCTGTGCCTTGGGCACCATGCAGTACCAAACGGAACGATAGTGAAAACAATCACAAATGACCGAATTGAAGTTACTAATGCTACTGAGTTGGTTCAGAATTCATCAATAGGTAAAATATGCAACAGTCCTCATCAGATCCTTGATGGAGGGAACTGCACACTAATAGATGCTCTATTGGGGGACCCTCAGTGTGACGGCTTTCAGAATAAGGAATGGGACCTTTTTGTTGAACGAAGCAGAGCCAACAGCAGCTGTTACCCTTATGATGTGCCGGATTATGCCTCCCTTAGGTCACTAGTTGCCTCATCCGGAACACTGGAGTTTAAAGATGAAAGCTTCAATTGGACCGGAGTCAAACAAAAC…
A/HongKong/1382/2025_H3N2	H3N2	circulating_2025to2026		K	K:S145N,A272T,R299K	2025.7	QNIPGNDNSTATLCLGHHAVPNGTIVKTITNDRIEVTNATELVQNSSIGKICNSPHQILDGGNCTLIDALLGDPQCDGFQNKEWDLFVERSRANSSCYPYDVPDYASLRSLVASSGTLEFKDESFNWTGVKQNGKSSACKRGSNNSFFSRLNWLTSLDNKYPAQNVTMPNKERFDKLYIWGVHHPDTDRNQFSLFAQSSGRITVSTKRSQQAVIPNIGSRPRVRDIPSRISIYWTIVKPGDILLINSTGNLIAPRGYFKIRSGKSSIMRSDTPIGECKSECITPNGSIPNDKPFQNVNKITYGACPRYVKQSTLKLATGMRNVPEKQARGIFGAIAGFIENGWEGMVDGWYGFRHQNSEGRGQAADLKSTQAAIDQINGKLNRLIGKTNEKFHQIEKEF…	CAAAACATACCTGGAAATGACAATAGCACGGCAACGCTGTGCCTTGGGCACCATGCAGTACCAAACGGAACGATAGTGAAAACAATCACAAATGACCGAATTGAAGTTACTAATGCTACTGAGTTGGTTCAGAATTCATCAATAGGTAAAATATGCAACAGTCCTCATCAGATCCTTGATGGAGGGAACTGCACACTAATAGATGCTCTATTGGGGGACCCTCAGTGTGACGGCTTTCAGAATAAGGAATGGGACCTTTTTGTTGAACGAAGCAGAGCCAACAGCAGCTGTTACCCTTATGATGTGCCGGATTATGCCTCCCTTAGGTCACTAGTTGCCTCATCCGGAACACTGGAGTTTAAAGATGAAAGCTTCAATTGGACCGGAGTCAAACAAAAC…
A/SouthAustralia/2527213276/2025_H3N2	H3N2	circulating_2025to2026		K	K:Q80K	2025.74	QNIPGNDNSTATLCLGHHAVPNGTIVKTITNDRIEVTNATELVQNSSIGKICNSPHQILDGGNCTLIDALLGDPQCDGFKNKEWDLFVERSRANSSCYPYDVPDYASLRSLVASSGTLEFKDESFNWTGVKQNGKSSACKRGSNSSFFSRLNWLTSLDNKYPAQNVTMPNKERFDKLYIWGVHHPDTDRNQFSLFAQSSGRITVSTKRSQQAVIPNIGSRPRVRDIPSRISIYWTIVKPGDILLINSTGNLIAPRGYFKIRSGKSSIMRSDAPIGECKSECITPNGSIPNDKPFQNVNRITYGACPRYVKQSTLKLATGMRNVPEKQARGIFGAIAGFIENGWEGMVDGWYGFRHQNSEGRGQAADLKSTQAAIDQINGKLNRLIGKTNEKFHQIEKEF…	CAAAACATACCTGGAAATGACAATAGCACGGCAACGCTGTGCCTTGGGCACCATGCAGTACCAAACGGAACGATAGTGAAAACAATCACAAATGACCGAATTGAAGTTACTAATGCTACTGAGTTGGTTCAGAATTCATCAATAGGTAAAATATGCAACAGTCCTCATCAGATCCTTGATGGAGGGAACTGCACACTAATAGATGCTCTATTGGGGGACCCTCAGTGTGACGGCTTTAAGAATAAGGAATGGGACCTTTTTGTTGAACGAAGCAGAGCCAACAGCAGCTGTTACCCTTATGATGTGCCGGATTATGCCTCCCTTAGGTCACTAGTTGCCTCATCCGGAACACTGGAGTTTAAAGATGAAAGCTTCAATTGGACCGGAGTCAAACAAAAC…
A/Indonesia/BIOKES-INAD491/2025_H3N2	H3N2	circulating_2025to2026		J.2.2	J.2.2:T65K,S144G	2025.51	QKIPGNDNSTATLCLGHHAVPNGTIVKTITNDRIEVTNATELVQNSSIGKICNSPHQILDGGNCKLIDALLGDPQCDGFQNKEWDLFVERSRANSSCYPYDVPDYASLRSLVASSGTLEFKDENFNWTGVKQNGTSSACKRGSGSSFFSRLNWLTSLNNIYPAQNVTMPNKEQFDKLYIWGVHHPDTDKNQFSLFAQSSGRITVSTKRSQQAVIPNIGSRPRVRDIPSRISIYWTIVKPGDILLINSTGNLIAPRGYFKIRSGKSSIMRSDAPIGECKSECITPNGSIPNDKPFQNVNRITYGACPRYVKQSTLKLATGMRNVPEKQTRGIFGAIAGFIENGWEGMMDGWYGFRHQNSEGRGQAADLKSTQAAIDQISGKLNRLIGKTNEKFHQIEKEF…	CAAAAAATACCTGGAAATGACAATAGCACGGCAACGCTGTGCCTTGGGCACCATGCAGTACCAAACGGAACGATAGTGAAAACAATCACAAATGACCGAATTGAAGTTACTAATGCTACTGAGTTGGTTCAGAATTCATCAATAGGTAAAATATGCAACAGTCCTCATCAGATCCTTGATGGAGGGAACTGCAAACTAATAGATGCTCTATTGGGGGACCCTCAGTGTGACGGCTTTCAGAATAAGGAGTGGGACCTTTTTGTTGAACGAAGCAGAGCCAACAGCAGCTGTTACCCTTATGATGTGCCGGATTATGCCTCCCTTAGGTCACTAGTTGCCTCATCCGGAACACTGGAGTTTAAAGATGAAAACTTCAATTGGACCGGAGTCAAACAAAAC…
A/Malaysia/IMR/SARI/2028/2025_H3N2	H3N2	circulating_2025to2026		J.2.2	J.2.2:G49S,T65K,E276D	2025.71	QKIPGNDNSTATLCLGHHAVPNGTIVKTITNDRIEVTNATELVQNSSISKICNSPHQILDGGNCKLIDALLGDPQCDGFQNKEWDLFVERSRANSSCYPYDVPDYASLRSLVASSGTLEFKDENFNWTGVKQNGTSSACKRGSSSSFFSRLNWLTSLNNIYPAQNVTMPNKEQFDKLYIWGVHHPDTDKNQFSLFAQSSGRITVSTKRSQQAVIPNIGSRPRVRDIPSRISIYWTIVKPGDILLINSTGNLIAPRGYFKIRSGKSSIMRSDAPIGDCKSECITPNGSIPNDKPFQNVNRITYGACPRYVKQSTLKLATGMRNVPEKQTRGIFGAIAGFIENGWEGMMDGWYGFRHQNSEGRGQAADLKSTQAAIDQISGKLNRLIGKTNEKFHQIEKEF…	CAAAAAATACCTGGAAATGACAATAGCACGGCAACGCTGTGCCTTGGGCACCATGCAGTACCAAACGGAACGATAGTGAAAACAATCACAAATGACCGAATTGAAGTTACTAATGCTACTGAGTTGGTTCAGAATTCATCAATAAGTAAAATATGCAACAGTCCTCATCAGATCCTTGATGGAGGGAACTGCAAACTAATAGATGCTCTACTGGGGGACCCTCAGTGTGACGGCTTTCAGAATAAGGAATGGGACCTTTTTGTTGAACGAAGCAGAGCCAACAGCAGCTGTTACCCTTATGATGTGCCGGATTATGCCTCCCTTAGGTCACTAGTTGCCTCATCCGGAACACTGGAGTTTAAAGATGAAAACTTCAATTGGACCGGAGTCAAACAAAAC…
A/Bangkok/P2921/2025_H3N2	H3N2	circulating_2025to2026		J.2	J.2:N8D,S9G,S96I,V223I	2025.73	QKIPGNDDGTATLCLGHHAVPNGTIVKTITNDRIEVTNATELVQNSSIGKICNSPHQILDGGNCTLIDALLGDPQCDGFQNKEWDLFVERSRANSICYPYDVPDYASLRSLVASSGTLEFKDESFNWTGVKQNGTSSACKRGSSSSFFSRLNWLTSLNNIYPAQNVTMPNKEQFDKLYIWGVHHPDTDKNQFSLFAQSSGRITVSTKRSQQAVIPNIGSRPRIRDIPSRISIYWTIVKPGDILLINSTGNLIAPRGYFKIRSGKSSIMRSDAPIGECKSECITPNGSIPNDKPFQNVNRITYGACPRYVKQSTLKLATGMRNVPEKQTRGIFGAIAGFIENGWEGMMDGWYGFRHQNSEGRGQAADLKSTQAAIDQISGKLNRLIGKTNEKFHQIEKEF…	CAAAAAATACCTGGAAATGACGATGGCACGGCAACGCTGTGCCTTGGGCACCATGCAGTACCAAACGGAACGATAGTGAAAACAATCACAAATGACCGAATTGAAGTTACTAATGCTACTGAGTTGGTTCAGAATTCATCAATAGGTAAAATATGCAACAGTCCTCATCAGATCCTTGATGGAGGGAACTGCACACTAATAGATGCTCTATTAGGGGACCCTCAGTGTGACGGCTTTCAGAATAAGGAATGGGATCTTTTTGTTGAACGAAGCAGAGCCAACAGCATCTGTTACCCTTATGATGTGCCGGATTATGCCTCCCTTAGGTCACTAGTTGCTTCATCCGGAACACTGGAGTTTAAAGATGAAAGCTTCAATTGGACCGGAGTCAAACAAAAT…
A/Bahia/3102/2025_H3N2	H3N2	circulating_2025to2026		J.2.3	J.2.3:G5E	2025.65	QKIPENDNSTATLCLGHHAVPNGTIVKTITNDRIEVTNATELVQNSSIGKICNSPHQILDGGNCTLIDALLGDPQCDGFQNKEWDLFVERSRANSSCYPYDVPDYASLRSLVASSGTLEFKDESFNWTGVKQNGTSSACKRGSSSSFFSRLNWLTSLKNIYPAQNVTMPNKEQFDKLYIWGVHHPDTDRNQFSLFAQSSGRITVSTKRSQQAVIPNIGSRPRVRDIPSRISIYWTIVKPGDILLINSTGNLIAPRGYFKIRSGKSSIMRSDAPIGECKSECITPNGSIPNDKPFQNVNRITYGACPRYVKQSTLKLATGMRNVPEKQTRGIFGAIAGFIENGWEGMVDGWYGYRHQNSEGRGQAADLKSTQAAIDQINGKLNRLIGKTNEKFHQIEKEF…	CAAAAAATACCTGAGAATGACAATAGCACGGCAACGCTGTGCCTTGGGCACCATGCAGTACCAAACGGAACGATAGTGAAAACAATCACAAATGACCGAATTGAAGTTACTAATGCTACTGAGTTGGTTCAGAATTCATCAATAGGTAAAATATGCAACAGTCCTCATCAGATCCTTGATGGAGGGAACTGCACACTAATAGATGCTCTATTGGGGGACCCTCAGTGTGACGGCTTTCAGAATAAGGAATGGGACCTTTTTGTTGAACGAAGCAGAGCCAACAGCAGCTGTTACCCTTATGATGTGCCAGATTATGCCTCCCTTAGGTCACTAGTTGCCTCATCCGGAACACTGGAGTTTAAAGATGAAAGCTTCAATTGGACCGGAGTCAAACAAAAC…
A/DistrictOfColumbia/57/2025_H3N2	H3N2	circulating_2025to2026		K	K:M168I	2025.64	QNIPGNDNSTATLCLGHHAVPNGTIVKTITNDRIEVTNATELVQNSSIGKICNSPHQILDGGNCTLIDALLGDPQCDGFQNKEWDLFVERSRANSSCYPYDVPDYASLRSLVASSGTLEFKDESFNWTGVKQNGKSSACKRGSNSSFFSRLNWLTSLDNKYPAQNVTIPNKERFDKLYIWGVHHPDTDRNQFSLFAQSSGRITVSTKRSQQAVIPNIGSRPRVRDIPSRISIYWTIVKPGDILLINSTGNLIAPRGYFKIRSGKSSIMRSDAPIGECKSECITPNGSIPNDKPFQNVNRITYGACPRYVKQSTLKLATGMRNVPEKQARGIFGAIAGFIENGWEGMVDGWYGFRHQNSEGRGQAADLKSTQAAIDQINGKLNRLIGKTNEKFHQIEKEF…	CAAAACATACCTGGAAATGACAATAGCACGGCAACGCTGTGCCTTGGGCACCATGCAGTACCAAACGGAACGATAGTGAAAACAATCACAAATGACCGAATTGAAGTTACTAATGCTACTGAGTTGGTTCAGAATTCATCAATAGGTAAAATATGCAACAGTCCTCATCAGATCCTTGATGGAGGGAACTGCACACTAATAGATGCTCTATTGGGGGACCCTCAGTGTGACGGCTTTCAGAATAAGGAATGGGACCTTTTTGTTGAACGAAGCAGAGCCAACAGCAGCTGTTACCCTTATGATGTGCCGGATTATGCCTCCCTTAGGTCACTAGTTGCCTCATCCGGAACACTGGAGTTTAAAGATGAAAGCTTCAATTGGACCGGAGTCAAACAAAAC…
A/England/1837734/2025_H3N2	H3N2	circulating_2025to2026		K	K:P239S	2025.71	QNIPGNDNSTATLCLGHHAVPNGTIVKTITNDRIEVTNATELVQNSSIGKICNSPHQILDGGNCTLIDALLGDPQCDGFQNKEWDLFVERSRANSSCYPYDVPDYASLRSLVASSGTLEFKDESFNWTGVKQNGKSSACKRGSNSSFFSRLNWLTSLDNKYPAQNVTMPNKERFDKLYIWGVHHPDTDRNQFSLFAQSSGRITVSTKRSQQAVIPNIGSRPRVRDIPSRISIYWTIVKSGDILLINSTGNLIAPRGYFKIRSGKSSIMRSDAPIGECKSECITPNGSIPNDKPFQNVNRITYGACPRYVKQSTLKLATGMRNVPEKQARGIFGAIAGFIENGWEGMVDGWYGFRHQNSEGRGQAADLKSTQAAIDQINGKLNRLIGKTNEKFHQIEKEF…	CAAAACATACCTGGAAATGACAATAGCACGGCAACGCTGTGCCTTGGGCACCATGCAGTACCAAACGGAACGATAGTGAAAACAATCACAAATGACCGAATTGAAGTTACTAATGCTACTGAGTTGGTTCAGAATTCATCAATAGGTAAAATATGCAACAGTCCTCATCAGATCCTTGATGGAGGGAACTGCACACTAATAGATGCTCTATTGGGGGACCCTCAGTGTGACGGCTTTCAGAATAAGGAATGGGACCTTTTTGTTGAACGAAGCAGAGCCAACAGCAGCTGTTACCCTTATGATGTGCCGGATTATGCCTCCCTTAGGTCACTAGTTGCCTCATCCGGAACACTGGAGTTTAAAGATGAAAGCTTCAATTGGACCGGAGTCAAACAAAAC…
A/Alagoas/4130/2025_H3N2	H3N2	circulating_2025to2026		J.2	J.2:K189R,I300V	2025.57	QKIPGNDNSTATLCLGHHAVPNGTIVKTITNDRIEVTNATELVQNSSIGKICNSPHQILDGGNCTLIDALLGDPQCDGFQNKEWDLFVERSRANSSCYPYDVPDYASLRSLVASSGTLEFKDESFNWTGVKQNGTSSACKRGSSSSFFSRLNWLTSLNNIYPAQNVTMPNKEQFDKLYIWGVHHPDTDRNQFSLFAQSSGRITVSTKRSQQAVIPNIGSRPRVRDIPSRISIYWTIVKPGDILLINSTGNLIAPRGYFKIRSGKSSIMRSDAPIGECKSECITPNGSIPNDKPFQNVNRVTYGACPRYVKQSTLKLATGMRNVPEKQTRGIFGAIAGFIENGWEGMVDGWYGFRHQNSEGRGQAADLKSTQAAIDQISGKLNRLIGKTNEKFHQIEKEF…	CAAAAAATACCTGGAAATGACAATAGCACGGCAACGCTGTGCCTTGGGCACCATGCAGTGCCAAACGGAACGATAGTGAAAACAATCACAAATGACCGAATTGAAGTTACTAATGCTACTGAGTTGGTTCAGAATTCATCAATAGGTAAAATATGCAACAGTCCTCATCAGATCCTTGATGGAGGGAACTGCACACTAATAGATGCTCTATTGGGGGACCCTCAGTGTGACGGCTTTCAGAATAAGGAATGGGACCTTTTTGTTGAACGAAGCAGAGCCAACAGCAGCTGTTACCCTTATGATGTGCCGGATTATGCCTCCCTTAGGTCACTAGTTGCCTCATCCGGAACACTGGAGTTTAAAGATGAAAGCTTCAATTGGACCGGAGTCAAACAGAAC…
A/Guangdong-Meijiang/11256/2025_H3N2	H3N2	circulating_2025to2026		J.2.2	J.2.2:T65K,I214T,E276G	2025.59	QKIPGNDNSTATLCLGHHAVPNGTIVKTITNDRIEVTNATELVQNSSIGKICNSPHQILDGGNCKLIDALLGDPQCDGFQNKEWDLFVERSRANSSCYPYDVPDYASLRSLVASSGTLEFKDENFNWTGVKQNGTSSACKRGSSSSFFSRLNWLTSLNNIYPAQNVTMPNKEQFDKLYIWGVHHPDTDKNQFSLFAQSSGRITVSTKRSQQAVTPNIGSRPRVRDIPSRISIYWTIVKPGDILLINSTGNLIAPRGYFKIRSGKSSIMRSDAPIGGCKSECITPNGSIPNDKPFQNVNRITYGACPRYVKQSTLKLATGMRNVPEKQTRGIFGAIAGFIENGWEGMMDGWYGFRHQNSEGRGQAADLKSTQAAIDQISGKLNRLIGKTNEKFHQIEKEF…	CAAAAAATACCTGGAAATGACAATAGCACGGCAACGCTGTGCCTTGGGCACCATGCAGTACCAAACGGAACGATAGTGAAAACAATCACAAATGACCGAATTGAAGTTACTAATGCTACTGAGTTGGTTCAGAATTCATCAATAGGTAAAATATGCAACAGTCCTCATCAGATCCTTGATGGAGGGAACTGCAAACTAATAGATGCTCTATTGGGGGACCCTCAGTGTGACGGCTTTCAGAATAAGGAGTGGGACCTTTTTGTTGAACGAAGCAGAGCCAACAGCAGCTGTTACCCTTATGATGTGCCGGATTATGCCTCCCTTAGGTCACTAGTTGCCTCATCCGGAACACTGGAGTTTAAAGATGAAAACTTCAATTGGACCGGAGTCAAACAAAAC…
A/DistritoFederal/2578578201/2025_H3N2	H3N2	circulating_2025to2026		J.2.3	J.2.3:N63D,Y233H,V309I	2025.7	QKIPGNDNSTATLCLGHHAVPNGTIVKTITNDRIEVTNATELVQNSSIGKICNSPHQILDGGDCTLIDALLGDPQCDGFQNKEWDLFVERSRANSSCYPYDVPDYASLRSLVASSGTLEFKDESFNWTGVKQNGTSSACKRGSSSSFFSRLNWLTSLKNIYPAQNVTMPNKEQFDKLYIWGVHHPDTDRNQFSLFAQSSGRITVSTKRSQQAVIPNIGSRPRVRDIPSRISIHWTIVKPGDILLINSTGNLIAPRGYFKIRSGKSSIMRSDAPIGECKSECITPNGSIPNDKPFQNVNRITYGACPRYIKQSTLKLATGMRNVPEKQTRGIFGAIAGFIENGWEGMVDGWYGFRHQNSEGRGQAADLKSTQAAIDQINGKLNRLIGKTNEKFHQIEKEF…	CAAAAAATACCTGGAAATGACAATAGCACGGCAACGCTGTGCCTTGGGCACCATGCAGTACCAAACGGAACGATAGTGAAAACAATCACAAATGACCGAATTGAAGTTACTAATGCTACTGAGTTGGTTCAGAATTCATCAATAGGTAAAATATGCAACAGTCCTCATCAGATCCTTGATGGAGGGGACTGCACACTAATAGATGCTCTATTGGGGGACCCTCAGTGTGACGGCTTTCAGAATAAGGAATGGGACCTTTTTGTTGAACGAAGCAGAGCCAACAGCAGCTGTTACCCTTATGATGTGCCAGATTATGCCTCCCTTAGGTCACTAGTTGCCTCATCCGGAACACTGGAGTTTAAAGATGAAAGCTTCAATTGGACCGGAGTCAAACAAAAC…
A/SouthAustralia/2523812314/2025_H3N2	H3N2	circulating_2025to2026		J.2.4	J.2.4:G62R,N158D,I160K,T328A	2025.74	QKIPGNDNSTATLCLGHHAVPNGTIVKTITNDRIEVTNATELVQNSSIGKICNSPHQILDGRNCTLIDALLGDPQCDGFQNKEWDLFVERSRANSSCYPYDVPDYASLRSLVASSGTLEFKDESFNWTGVKQNGKSSACKRGSSSSFFSRLNWLTSLDNKYPAQNVTMPNKEQFDKLYIWGVHHPDTDRNQFSLFAQSSGRITVSTKRSQQAVIPNIGSRPRVRDIPSRISIYWTIVKPGDILLINSTGNLIAPRGYFKIRSGKSSIMRSDAPIGECKSECITPNGSIPNDKPFQNVNRITYGACPRYVKQSTLKLATGMRNVPEKQARGIFGAIAGFIENGWEGMVDGWYGFRHQNSEGRGQAADLKSTQAAIDQISGKLNRLIGKTNEKFHQIEKEF…	CAAAAAATACCTGGAAATGACAATAGCACGGCAACGCTGTGCCTTGGGCACCATGCAGTACCAAACGGAACGATAGTGAAAACAATCACAAATGACCGAATTGAAGTTACTAATGCTACTGAGTTGGTTCAGAATTCATCAATAGGTAAAATATGCAACAGTCCTCATCAGATCCTTGATGGACGCAACTGCACACTAATAGATGCTCTATTGGGGGACCCTCAGTGTGACGGCTTCCAGAATAAGGAATGGGACCTTTTTGTTGAACGAAGCAGAGCCAACAGCAGCTGTTACCCTTATGATGTGCCGGATTATGCCTCCCTTAGGTCACTAGTTGCCTCATCCGGAACACTGGAGTTTAAAGATGAAAGCTTCAATTGGACCGGAGTCAAACAAAAC…
A/Darwin/1461/2025_H3N2	H3N2	circulating_2025to2026		J.2.2	J.2.2:G62K,S145N,P239Q	2025.73	QKIPGNDNSTATLCLGHHAVPNGTIVKTITNDRIEVTNATELVQNSSIGKICNSPHQILDGKNCTLIDALLGDPQCDGFQNKEWDLFVERSRANSSCYPYDVPDYASLRSLVASSGTLEFKDENFNWTGVKQNGTSSACKRGSSNSFFSRLNWLTSLNNIYPAQNVTMPNKEQFDKLYIWGVHHPDTDKNQFSLFAQSSGRITVSTKRSQQAVIPNIGSRPRVRDIPSRISIYWTIVKQGDILLINSTGNLIAPRGYFKIRSGKSSIMRSDAPIGECKSECITPNGSIPNDKPFQNVNRITYGACPRYVKQSTLKLATGMRNVPEKQTRGIFGAIAGFIENGWEGMMDGWYGFRHQNSEGRGQAADLKSTQAAIDQINGKLNRLIGKTNEKFHQIEKEF…	CAAAAAATACCTGGAAATGACAATAGCACGGCAACGCTGTGCCTTGGGCACCATGCAGTACCAAACGGAACGATAGTGAAAACAATCACAAATGACCGAATTGAAGTTACTAATGCTACTGAGTTGGTTCAGAATTCATCAATAGGTAAAATATGCAACAGTCCTCATCAGATCCTTGATGGAAAGAACTGCACACTAATAGATGCTCTATTGGGGGACCCTCAGTGTGACGGCTTTCAGAATAAGGAATGGGACCTTTTTGTTGAACGAAGCAGAGCCAACAGCAGCTGTTACCCTTATGATGTGCCGGATTATGCCTCCCTTAGGTCACTAGTTGCCTCATCCGGAACACTGGAGTTTAAAGATGAAAACTTCAATTGGACCGGAGTCAAACAAAAC…
A/HongKong/1257/2025_H3N2	H3N2	circulating_2025to2026		J.2.2	J.2.2:N63K,T65K,S145N,K207Q,A304T	2025.62	QKIPGNDNSTATLCLGHHAVPNGTIVKTITNDRIEVTNATELVQNSSIGKICNSPHQILDGGKCKLIDALLGDPQCDGFQNKEWDLFVERSRANSSCYPYDVPDYASLRSLVASSGTLEFKDENFNWTGVKQNGTSSACKRGSSNSFFSRLNWLTSLNNIYPAQNVTMPNKEQFDKLYIWGVHHPDTDKNQFSLFAQSSGRITVSTQRSQQAVIPNIGSRPRVRDIPSRISIYWTIVKPGDILLINSTGNLIAPRGYFKIRSGKSSIMRSDAPIGECKSECITPNGSIPNDKPFQNVNRITYGTCPRYVKQSTLKLATGMRNVPEKQTRGIFGAIAGFIENGWEGMMDGWYGFRHQNSEGRGQAADLKSTQAAIDQISGKLNRLIGKTNEKFHQIEKEF…	CAAAAAATACCTGGAAATGACAATAGCACGGCAACGCTGTGCCTTGGGCACCATGCAGTACCAAACGGAACGATAGTGAAAACAATCACAAATGACCGAATTGAAGTTACTAATGCTACTGAGTTGGTTCAGAATTCATCAATAGGTAAAATATGCAACAGTCCTCATCAGATCCTTGATGGAGGGAAGTGCAAACTAATAGATGCTCTATTGGGGGACCCTCAGTGTGACGGCTTTCAGAATAAGGAGTGGGACCTTTTTGTTGAACGAAGCAGAGCCAACAGCAGCTGTTACCCTTATGATGTGCCGGATTATGCCTCCCTTAGGTCACTAGTTGCCTCATCCGGAACACTGGAGTTTAAAGATGAAAACTTCAATTGGACCGGAGTCAAACAAAAC…
A/Michigan/110/2025_H3N2	H3N2	circulating_2025to2026		J.2	J.2:S91N,S145N,R261Q	2025.71	QKIPGNDNSTATLCLGHHAVPNGTIVKTITNDRIEVTNATELVQNSSIGKICNSPHQILDGGNCTLIDALLGDPQCDGFQNKEWDLFVERNRANSSCYPYDVPDYASLRSLVASSGTLEFKDESFNWTGVKQNGTSSACKRGSSNSFFSRLNWLTSLNNIYPAQNVTMPNKEQFDKLYIWGVHHPDTDKNQFSLFAQSSGRITVSTKRSQQAVIPNIGSRPRVRDIPSRISIYWTIVKPGDILLINSTGNLIAPRGYFKIQSGKSSIMRSDAPIGECKSECITPNGSIPNDKPFQNVNRITYGACPRYVKQSTLKLATGMRNVPEKQTRGIFGAIAGFIENGWEGMMDGWYGFRHQNSEGRGQAADLKSTQAAIDQISGKLNRLIGKTNEKFHQIEKEF…	CAAAAAATACCTGGAAATGACAATAGCACGGCAACGCTGTGCCTTGGGCACCATGCAGTACCAAACGGAACGATAGTGAAAACAATCACAAATGACCGAATTGAAGTTACTAATGCTACTGAGTTGGTTCAGAATTCATCAATAGGTAAAATATGCAACAGTCCTCATCAGATCCTTGATGGAGGGAACTGCACACTAATAGATGCTCTATTGGGGGACCCTCAGTGTGACGGCTTTCAGAATAAGGAATGGGACCTTTTTGTTGAACGAAACAGAGCCAACAGCAGCTGTTACCCTTATGATGTGCCGGATTATGCCTCCCTTAGGTCACTAGTTGCCTCATCCGGAACACTGGAGTTTAAAGATGAAAGCTTCAATTGGACCGGAGTCAAACAAAAC…
A/SouthAustralia/2525607496/2025_H3N2	H3N2	circulating_2025to2026		J.2	J.2:D104N,T135A,S145N,I160M,I267V	2025.74	QKIPGNDNSTATLCLGHHAVPNGTIVKTITNDRIEVTNATELVQNSSIGKICNSPHQILDGGNCTLIDALLGDPQCDGFQNKEWDLFVERSRANSSCYPYDVPNYASLRSLVASSGTLEFKDESFNWTGVKQNGASSACKRGSSNSFFSRLNWLTSLNNMYPAQNVTMPNKEQFDKLYIWGVHHPDTDKNQFSLFAQSSGRITVSTKRSQQAVIPNIGSRPRVRDIPSRISIYWTIVKPGDILLINSTGNLIAPRGYFKIRSGKSSVMRSDAPIGECKSECITPNGSIPNDKPFQNVNRITYGACPRYVKQSTLKLATGMRNVPEKQTRGIFGAIAGFIENGWEGMMDGWYGFRHQNSEGRGQAADLKSTQAAIDQISGKLNRLIGKTNEKFHQIEKEF…	CAAAAAATACCTGGAAATGACAATAGCACGGCAACGCTGTGCCTTGGGCACCATGCAGTGCCAAACGGAACGATAGTGAAAACAATCACAAATGACCGAATTGAGGTTACTAATGCTACTGAGTTGGTTCAGAATTCATCAATAGGTAAAATATGCAACAGTCCTCATCAGATCCTTGATGGAGGGAACTGCACACTAATAGATGCTCTATTGGGGGACCCTCAGTGTGACGGCTTTCAGAATAAGGAATGGGACCTTTTTGTTGAACGAAGCAGGGCCAACAGCAGCTGTTACCCTTATGATGTGCCGAATTATGCCTCCCTTAGGTCACTAGTTGCCTCATCCGGAACACTGGAGTTTAAAGATGAAAGCTTCAATTGGACCGGAGTCAAACAGAAT…
A/Lao/820-2750/2025_H3N2	H3N2	circulating_2025to2026		J.2	J.2:Q57R,Q80R,K82R,T135A,S145N	2025.6	QKIPGNDNSTATLCLGHHAVPNGTIVKTITNDRIEVTNATELVQNSSIGKICNSPHRILDGGNCTLIDALLGDPQCDGFRNREWDLFVERSRANSSCYPYDVPDYASLRSLVASSGTLEFKDESFNWTGVKQNGASSACKRGSSNSFFSRLNWLTSLNNIYPAQNVTMPNKEQFDKLYIWGVHHPDTDKNQFSLFAQSSGRITVSTKRSQQAVIPNIGSRPRVRDIPSRISIYWTIVKPGDILLINSTGNLIAPRGYFKIRSGKSSIMRSDAPIGECKSECITPNGSIPNDKPFQNVNRITYGACPRYVKQSTLKLATGMRNVPEKQTRGIFGAIAGFIENGWEGMVDGWYGFRHQNSEGRGQAADLKSTQAAIDQISGKLNRLIGKTNEKFHQIEKEF…	CAAAAAATACCTGGAAATGACAATAGCACGGCAACGCTGTGCCTTGGGCACCATGCAGTACCAAACGGAACGATAGTGAAAACAATCACAAATGACCGAATTGAAGTTACTAATGCTACTGAGTTGGTTCAGAATTCATCAATAGGTAAAATATGCAACAGTCCTCATCGCATCCTTGATGGAGGGAACTGCACACTAATAGATGCTCTATTGGGGGACCCTCAGTGTGACGGCTTTCGGAATAGGGAATGGGACCTTTTTGTTGAACGAAGCAGAGCCAACAGCAGCTGTTACCCTTATGATGTGCCGGATTATGCCTCCCTTAGGTCACTAGTTGCCTCATCCGGAACACTGGAGTTTAAAGATGAAAGCTTCAATTGGACCGGAGTCAAACAAAAC…
A/SouthAfrica/PET37604/2025_H3N2	H3N2	circulating_2025to2026		J.2.2	J.2.2:P55T,T65K,N159S,S199T,I214T	2025.52	QKIPGNDNSTATLCLGHHAVPNGTIVKTITNDRIEVTNATELVQNSSIGKICNSTHQILDGGNCKLIDALLGDPQCDGFQNKEWDLFVERSRANSSCYPYDVPDYASLRSLVASSGTLEFKDENFNWTGVKQNGTSSACKRGSSSSFFSRLNWLTSLNSIYPAQNVTMPNKEQFDKLYIWGVHHPDTDKNQFSLFAQSTGRITVSTKRSQQAVTPNIGSRPRVRDIPSRISIYWTIVKPGDILLINSTGNLIAPRGYFKIRSGKSSIMRSDAPIGECKSECITPNGSIPNDKPFQNVNRITYGACPRYVKQSTLKLATGMRNVPEKQTRGIFGAIAGFIENGWEGMVDGWYGFRHQNSEGRGQAADLKSTQAAIDQISGKLNRLIEKTNEKFHQIEKEF…	CAAAAAATACCTGGAAATGACAATAGCACGGCAACGCTGTGCCTTGGGCACCATGCAGTACCAAACGGAACGATAGTGAAAACAATCACAAATGACCGAATTGAAGTTACTAATGCTACTGAGTTGGTTCAGAATTCATCAATAGGTAAAATATGCAACAGTACCCATCAGATCCTTGATGGAGGGAACTGCAAACTAATAGATGCTCTATTGGGGGACCCTCAGTGTGACGGCTTTCAGAATAAGGAATGGGACCTTTTTGTTGAACGAAGCAGAGCCAACAGCAGCTGTTACCCTTATGATGTGCCGGATTATGCCTCCCTTAGGTCACTAGTTGCCTCATCCGGAACACTGGAGTTTAAAGATGAAAACTTCAATTGGACCGGAGTCAAACAAAAC…
A/SouthAfrica/PET37625/2025_H3N2	H3N2	circulating_2025to2026		J.2.2	J.2.2:T65K,T128I,N159S,I160M,I214T	2025.56	QKIPGNDNSTATLCLGHHAVPNGTIVKTITNDRIEVTNATELVQNSSIGKICNSPHQILDGGNCKLIDALLGDPQCDGFQNKEWDLFVERSRANSSCYPYDVPDYASLRSLVASSGTLEFKDENFNWIGVKQNGTSSACKRGSSSSFFSRLNWLTSLNSMYPAQNVTMPNKEQFDKLYIWGVHHPDTDKNQFSLFAQSSGRITVSTKRSQQAVTPNIGSRPRVRDIPSRISIYWTIVKPGDILLINSTGNLIAPRGYFKIRSGKSSIMRSDAPIGECKSECITPNGSIPNDKPFQNVNRITYGACPRYVKQSTLKLATGMRNVPEKQTRGIFGAIAGFIENGWEGMVDGWYGFRHQNSEGRGQAADLKSTQAAIDQISGKLDRLIGKTNGKFHQIEKEF…	CAAAAAATACCTGGAAATGACAATAGCACGGCAACGCTGTGCCTTGGGCACCATGCAGTACCAAACGGAACGATAGTGAAAACAATCACAAATGACCGAATTGAAGTTACTAATGCTACTGAGTTGGTTCAGAATTCATCAATAGGTAAAATATGCAACAGTCCTCATCAGATCCTTGATGGAGGGAACTGCAAACTAATAGATGCTCTATTGGGGGACCCTCAGTGTGACGGCTTTCAGAATAAGGAATGGGACCTTTTTGTTGAACGAAGCAGAGCCAACAGCAGCTGTTACCCTTATGATGTGCCGGATTATGCCTCCCTTAGGTCACTAGTTGCCTCATCCGGAACACTGGAGTTTAAAGATGAAAACTTCAATTGGATCGGAGTCAAACAAAAC…
A/Guangxi-Daxin/1643/2025_H3N2	H3N2	circulating_2025to2026		G.1.3.1	G.1.3.1:T10M,G78S,I140M,G275D,K276E	2025.63	QKIPGNDNSMATLCLGHHAVPNGTIVKTITNDRIEVTNATELVQNSSIGKICNSPHQILDGGNCTLIDALLGDPQCDSFQNKEWDLFVERSRANSSCYPYDVPDYASLRSLVASSGTLEFKNESFNWTGVKQNGTSSACMRGSSSSFFSRLNWLTSLNNIYPAQNVTMPNKEQFDKLYIWGVHHPDTDKNQFSLFAQSSGRITVSTKRSQQAVIPNIGSRPRIRDIPSRISIYWTIVKPGDILLINSTGNLIAPRGYFKIRSGKSSIMRSDAPIDECKSECITPNGSIPNDKPFQNVNRITYGACPRYVKQSTLKLATGMRNVPEKQTRGIFGAIAGFIENGWEGMKDGWYGFRHQNSEGRGQAADLKSTQAAIDQISGKLNRLIGKTNEKFHQIEKEF…	CAAAAAATACCTGGAAATGACAATAGCATGGCAACGCTGTGCCTTGGGCACCATGCAGTACCAAACGGAACGATAGTGAAAACAATCACAAATGACCGAATTGAAGTTACTAATGCTACTGAGTTGGTTCAGAATTCATCAATAGGTAAAATATGCAACAGTCCTCATCAGATCCTTGATGGAGGGAACTGCACACTAATAGATGCTCTATTGGGGGACCCTCAGTGTGACAGCTTTCAAAATAAGGAATGGGACCTTTTTGTTGAACGAAGCAGAGCCAACAGCAGCTGTTACCCTTATGATGTGCCGGATTATGCCTCCCTTAGGTCACTAGTTGCTTCATCCGGAACGCTGGAGTTTAAAAATGAAAGCTTCAATTGGACCGGAGTCAAACAAAAC…
A/Colorado/105/2025_H1N1	H1N1	circulating_2025to2026		D.3.1.1	D.3.1.1:K169R	2025.75	CIGYHANNSTDTVDTVLEKNVTVTHSVNLLEDKHNGKLCKLRGVAPLHLGQCNIAGWILGNPECESLSTARSWSYIVETSNSDNGTCYPGDFINYEELREQLSSVSSFEKFEIFPKASSWPNHDSDNGVTAACSHDGARSFYKNLIWLVKKGKSYPKINQTYINDRGKEVLVLWGIHHPPTITDQESLYQNADAYVFVGTSRYSKKFKPEIAARPKVRDQAGRMNYYWTLVEPGDKITFEATGNLVAPRYAFTMEKEAGSGIIISDTPVHDCNATCQTPKGAINTSLPFQNVHPITIGECPKYVRSTKLRLATGLRNVPSIQSRGLFGAIAGFIEGGWTGMVDGWYGYHHQNDQGSGYAADLKSTQNAVDKITNKVNSVIEKMNTQFTAVGKEFNHLEK…	TGTATAGGTTATCATGCGAACAATTCAACAGACACTGTGGACACAGTACTAGAAAAGAATGTAACAGTAACACACTCTGTCAATCTTCTAGAAGACAAGCATAACGGAAAACTATGCAAACTAAGAGGGGTAGCCCCATTGCATTTGGGTCAATGTAACATTGCTGGCTGGATCCTGGGAAATCCAGAGTGTGAATCACTATCCACAGCAAGGTCATGGTCCTACATTGTGGAAACATCTAATTCAGACAATGGAACGTGTTACCCAGGAGATTTCATCAATTATGAGGAGCTAAGAGAGCAATTGAGCTCAGTGTCATCATTTGAAAAGTTTGAAATATTCCCCAAGGCAAGTTCATGGCCTAATCATGACTCGGACAATGGTGTAACGGCAGCATGT…
A/Andalucia/PMC-00977/2025_H1N1	H1N1	circulating_2025to2026		D.3.1.1	D.3.1.1	2025.76	CIGYHANNSTDTVDTVLEKNVTVTHSVNLLEDKHNGKLCKLRGVAPLHLGQCNIAGWILGNPECESLSTARSWSYIVETSNSDNGTCYPGDFINYEELREQLSSVSSFEKFEIFPKASSWPNHDSDNGVTAACSHDGARSFYKNLIWLVKKGKSYPKINQTYINDKGKEVLVLWGIHHPPTITDQESLYQNADAYVFVGTSRYSKKFKPEIAARPKVRDQAGRMNYYWTLVEPGDKITFEATGNLVAPRYAFTMEKEAGSGIIISDTPVHDCNATCQTPKGAINTSLPFQNVHPITIGECPKYVRSTKLRLATGLRNVPSIQSRGLFGAIAGFIEGGWTGMVDGWYGYHHQNDQGSGYAADLKSTQNAVDKITNKVNSVIEKMNTQFTAVGKEFNHLEK…	TGTATAGGTTATCATGCGAACAATTCAACAGACACTGTGGACACAGTACTAGAAAAGAATGTAACAGTAACACACTCTGTCAATCTTCTAGAAGACAAGCATAACGGAAAACTATGCAAACTAAGAGGGGTAGCCCCATTGCATTTGGGTCAATGTAACATTGCTGGCTGGATCCTGGGAAATCCAGAGTGTGAATCACTATCCACAGCAAGGTCATGGTCCTACATTGTGGAAACATCTAATTCAGACAATGGAACGTGTTACCCAGGAGATTTCATCAATTATGAGGAGCTAAGAGAGCAATTGAGCTCAGTGTCATCATTTGAAAAGTTTGAAATATTCCCCAAGGCAAGTTCATGGCCTAATCATGACTCGGACAATGGTGTAACGGCAGCATGT…
A/SouthAustralia/2524712956/2025_H1N1	H1N1	circulating_2025to2026		D.3.1	D.3.1:I96V,S157L	2025.71	CIGYHANNSTDTVDTVLEKNVTVTHSVNLLEDKHNGKLCKLRGVAPLHLGQCNIAGWILGNPECESLSTARSWSYIVETSNSDNGTCYPGDFVNYEELREQLSSVSSFERFEIFPKASSWPNHDSDNGVTAACSHAGARSFYKNLIWLVKKGKLYPKINQTYINDKGKEVLVLWGIHHPPTITDQESLYQNADAYVFVGTSRYSKKFKPEIAARPKVRDQAGRMNYYWTLVEPGDKITFEATGNLVAPRYAFTMEKEAGSGIIISDTPVHDCNATCQTPEGAINTSLPFQNVHPITIGKCPKYVRSTKLRLATGLRNVPSIQSRGLFGAIAGFIEGGWTGMVDGWYGYHHQNDQGSGYAADLKSTQNAVDKITNKVNSVIEKMNTQFTAVGKEFNHLEK…	TGTATAGGTTATCATGCGAACAATTCAACAGACACTGTGGACACAGTACTAGAAAAGAATGTAACAGTAACACACTCTGTCAATCTTCTAGAAGACAAGCATAACGGAAAACTATGCAAACTAAGAGGGGTAGCCCCATTGCATTTGGGTCAATGTAACATTGCTGGCTGGATCCTGGGAAATCCAGAGTGTGAATCACTCTCCACAGCAAGGTCATGGTCCTACATTGTGGAAACATCTAATTCAGACAATGGAACGTGTTACCCAGGAGATTTCGTGAATTATGAGGAGCTAAGAGAGCAATTGAGCTCAGTGTCATCATTTGAACGGTTTGAAATATTCCCCAAGGCAAGTTCATGGCCTAATCATGACTCGGACAATGGTGTAACGGCAGCATGT…
A/Norway/9556/2025_H1N1	H1N1	circulating_2025to2026		D.3.1.1	D.3.1.1:G155E	2025.71	CIGYHANNSTDTVDTVLEKNVTVTHSVNLLEDKHNGKLCKLRGVAPLHLGQCNIAGWILGNPECESLSTARSWSYIVETSNSDNGTCYPGDFINYEELREQLSSVSSFEKFEIFPKASSWPNHDSDNGVTAACSHDGARSFYKNLIWLVKKEKSYPKINQTYINDKGKEVLVLWGIHHPPTITDQESLYQNADAYVFVGTSRYSKKFKPEIAARPKVRDQAGRMNYYWTLVEPGDKITFEATGNLVAPRYAFTMEKEAGSGIIISDTPVHDCNATCQTPKGAINTSLPFQNVHPITIGECPKYVRSTKLRLATGLRNVPSIQSRGLFGAIAGFIEGGWTGMVDGWYGYHHQNDQGSGYAADLKSTQNAVDKITNKVNSVIEKMNTQFTAVGKEFNHLEK…	TGTATAGGTTATCATGCGAACAATTCAACAGACACTGTGGACACAGTACTAGAAAAGAATGTAACAGTAACACACTCTGTCAATCTTCTAGAAGACAAGCATAACGGAAAACTATGCAAACTAAGAGGGGTAGCCCCATTGCATTTGGGTCAATGTAACATTGCTGGCTGGATCCTGGGAAATCCAGAGTGTGAATCACTATCCACAGCAAGGTCATGGTCCTACATTGTGGAAACATCTAATTCAGACAATGGAACGTGTTACCCAGGAGATTTCATCAATTATGAGGAGCTAAGAGAGCAATTGAGCTCAGTGTCATCATTTGAAAAGTTTGAAATATTCCCCAAGGCAAGTTCATGGCCTAATCATGACTCGGACAATGGTGTAACGGCAGCATGT…
A/Denmark/3070/2025_H1N1	H1N1	circulating_2025to2026		D.3.1	D.3.1:S157L,V321I	2025.67	CIGYHANNSTDTVDTVLEKNVTVTHSVNLLEDKHNGKLCKLRGVAPLHLGQCNIAGWILGNPECESLSTARSWSYIVETSNSDNGTCYPGDFINYEELREQLSSVSSFERFEIFPKASSWPNHDSDNGVTAACSHAGARSFYKNLIWLVKKGKLYPKINQTYINDKGKEVLVLWGIHHPPTITDQESLYQNADAYVFVGTSRYSKKFKPEIAARPKVRDQAGRMNYYWTLVEPGDKITFEATGNLVAPRYAFTMEKEAGSGIIISDTPVHDCNATCQTPEGAINTSLPFQNVHPITIGKCPKYVRSTKLRLATGLRNIPSIQSRGLFGAIAGFIEGGWTGMVDGWYGYHHQNDQGSGYAADLKSTQNAVDKITNKVNSVIEKMNTQFTAVGKEFNHLEK…	TGTATAGGTTATCATGCGAACAATTCAACAGACACTGTGGACACAGTACTAGAAAAGAATGTAACAGTAACACACTCTGTCAATCTTCTAGAAGACAAGCATAACGGAAAACTATGCAAACTAAGAGGGGTAGCCCCATTGCATTTGGGTCAATGTAATATTGCTGGCTGGATCCTGGGAAATCCAGAGTGTGAATCACTATCCACAGCAAGGTCATGGTCCTACATTGTGGAAACATCTAATTCAGACAATGGAACGTGTTACCCAGGAGATTTCATCAATTATGAGGAGCTAAGAGAGCAATTGAGCTCAGTGTCATCATTTGAAAGGTTTGAAATATTCCCCAAGGCAAGTTCATGGCCTAATCATGACTCGGACAATGGTGTAACGGCAGCATGT…
A/Bangkok/1803/2025_H1N1	H1N1	circulating_2025to2026		D.3.1	D.3.1:R113K,A139D,G155E,E283K	2025.62	CIGYHANNSTDTVDTVLEKNVTVTHSVNLLEDKHNGKLCKLRGVAPLHLGQCNIAGWILGNPECESLSTARSWSYIVETSNSDNGTCYPGDFINYEELREQLSSVSSFEKFEIFPKASSWPNHDSDNGVTAACSHDGARSFYKNLIWLVKKEKSYPKINQTYINDKGKEVLVLWGIHHPPTITDQESLYQNADAYVFVGTSRYSKKFKPEIAARPKVRDQAGRMNYYWTLVEPGDKITFEATGNLVAPRYAFTMEKEAGSGIIISDTPVHDCNATCQTPKGAINTSLPFQNVHPITIGKCPKYVRSTKLRLATGLRNVPSIQSRGLFGAIAGFIEGGWTGMVDGWYGYHHQNDQGSGYAADLKSTQNAVDKITNKVNSVIEKMNTQFTAVGKEFNHLEK…	TGTATAGGTTATCATGCGAACAATTCAACAGACACTGTGGACACAGTACTAGAAAAGAATGTAACAGTAACACACTCTGTCAATCTTCTAGAAGACAAGCATAACGGAAAATTGTGCAAACTAAGAGGGGTAGCCCCATTGCATTTGGGTCAATGTAACATTGCTGGCTGGATCCTGGGAAATCCAGAGTGTGAATCACTATCCACAGCAAGGTCATGGTCCTACATTGTGGAAACATCTAATTCAGACAATGGAACGTGTTACCCAGGAGATTTCATCAATTATGAGGAGCTAAGAGAACAATTGAGCTCAGTGTCATCATTTGAAAAGTTTGAAATATTCCCCAAGGCAAGTTCATGGCCTAATCATGACTCGGACAATGGTGTAACGGCAGCATGT…
A/Aragon/2046/2025_H1N1	H1N1	circulating_2025to2026		D.3.1.1	D.3.1.1:K154R	2025.73	CIGYHANNSTDTVDTVLEKNVTVTHSVNLLEDKHNGKLCKLRGVAPLHLGQCNIAGWILGNPECESLSTARSWSYIVETSNSDNGTCYPGDFINYEELREQLSSVSSFEKFEIFPKASSWPNHDSDNGVTAACSHDGARSFYKNLIWLVKRGKSYPKINQTYINDKGKEVLVLWGIHHPPTITDQESLYQNADAYVFVGTSRYSKKFKPEIAARPKVRDQAGRMNYYWTLVEPGDKITFEATGNLVAPRYAFTMEKEAGSGIIISDTPVHDCNATCQTPKGAINTSLPFQNVHPITIGECPKYVRSTKLRLATGLRNVPSIQSRGLFGAIAGFIEGGWTGMVDGWYGYHHQNDQGSGYAADLKSTQNAVDKITNKVNSVIEKMNTQFTAVGKEFNHLEK…	TGTATAGGTTATCATGCGAACAATTCAACAGACACTGTGGACACAGTACTAGAAAAGAATGTAACAGTAACACACTCTGTCAATCTTCTAGAAGACAAGCATAACGGAAAACTATGCAAACTAAGAGGGGTAGCCCCATTGCATTTGGGTCAATGTAACATTGCTGGCTGGATCCTGGGAAATCCAGAGTGTGAATCACTATCCACAGCAAGGTCATGGTCCTACATTGTGGAAACATCTAATTCAGACAATGGAACGTGTTACCCAGGAGATTTCATCAATTATGAGGAGCTAAGAGAGCAATTGAGCTCAGTGTCATCATTTGAAAAGTTTGAAATATTCCCCAAGGCAAGTTCATGGCCTAATCATGACTCGGACAATGGTGTAACGGCAGCATGT…
A/Canberra/465/2025_H1N1	H1N1	circulating_2025to2026		D.3.1	D.3.1:I96V	2025.68	CIGYHANNSTDTVDTVLEKNVTVTHSVNLLEDKHNGKLCKLRGVAPLHLGQCNIAGWILGNPECESLSTARSWSYIVETSNSDNGTCYPGDFVNYEELREQLSSVSSFERFEIFPKASSWPNHDSDNGVTAACSHAGARSFYKNLIWLVKKGKSYPKINQTYINDKGKEVLVLWGIHHPPTITDQESLYQNADAYVFVGTSRYSKKFKPEIAARPKVRDQAGRMNYYWTLVEPGDKITFEATGNLVAPRYAFTMEKEAGSGIIISDTPVHDCNATCQTPEGAINTSLPFQNVHPITIGKCPKYVRSTKLRLATGLRNVPSIQSRGLFGAIAGFIEGGWTGMVDGWYGYHHQNDQGSGYAADLKSTQNAVDKITNKVNSVIEKMNTQFTAVGKEFNHLEK…	TGTATAGGTTATCATGCGAACAATTCAACAGACACTGTGGACACAGTACTAGAAAAGAATGTAACAGTAACACACTCTGTCAATCTTCTAGAAGACAAGCATAACGGAAAACTATGCAAACTAAGAGGGGTAGCCCCATTGCATTTGGGTCAATGTAACATTGCTGGCTGGATCCTGGGAAATCCAGAGTGTGAATCACTATCCACAGCAAGGTCATGGTCCTACATTGTGGAAACATCTAATTCAGACAATGGAACGTGTTACCCAGGAGATTTCGTGAATTATGAGGAGCTAAGAGAGCAATTGAGCTCAGTGTCATCATTTGAAAGGTTTGAAATATTCCCCAAGGCAAGTTCATGGCCTAATCATGACTCGGACAATGGTGTAACGGCAGCATGT…
A/Bangkok/P2229/2025_H1N1	H1N1	circulating_2025to2026		D.3.1	D.3.1:N147T	2025.59	CIGYHANNSTDTVDTVLEKNVTVTHSVNLLEDKHNGKLCKLRGVAPLHLGQCNIAGWILGNPECESLSTARSWSYIVETSNSDNGTCYPGDFINYEELREQLSSVSSFERFEIFPKASSWPNHDSDNGVTAACSHAGARSFYKTLIWLVKKGKSYPKINQTYINDKGKEVLVLWGIHHPPTITDQESLYQNADAYVFVGTSRYSKKFKPEIAARPKVRDQAGRMNYYWTLVEPGDKITFEATGNLVAPRYAFTMEKEAGSGIIISDTPVHDCNATCQTPEGAINTSLPFQNVHPITIGKCPKYVRSTKLRLATGLRNVPSIQSRGLFGAIAGFIEGGWTGMVDGWYGYHHQNDQGSGYAADLKSTQNAVDKITNKVNSVIEKMNTQFTAVGKEFNHLEK…	TGTATAGGTTATCATGCAAACAATTCAACAGACACTGTGGACACAGTACTAGAAAAGAATGTAACAGTAACACACTCTGTCAATCTTCTAGAAGACAAGCATAACGGAAAACTATGCAAACTAAGAGGGGTAGCCCCATTGCATTTGGGTCAATGTAACATTGCTGGCTGGATCCTGGGAAATCCAGAGTGTGAATCACTCTCCACAGCAAGGTCATGGTCCTACATTGTGGAAACATCTAATTCAGACAATGGAACGTGTTACCCAGGAGATTTCATCAACTATGAGGAGCTAAGAGAGCAATTGAGCTCAGTGTCATCATTTGAACGGTTTGAAATATTCCCCAAGGCAAGTTCATGGCCTAATCATGACTCGGACAATGGTGTAACGGCAGCATGT…
A/France/ARA-HCL025155099501/2025_H1N1	H1N1	circulating_2025to2026		D.3.1.1	D.3.1.1:K259Q	2025.75	CIGYHANNSTDTVDTVLEKNVTVTHSVNLLEDKHNGKLCKLRGVAPLHLGQCNIAGWILGNPECESLSTARSWSYIVETSNSDNGTCYPGDFINYEELREQLSSVSSFEKFEIFPKASSWPNHDSDNGVTAACSHDGARSFYKNLIWLVKKGKSYPKINQTYINDKGKEVLVLWGIHHPPTITDQESLYQNADAYVFVGTSRYSKKFKPEIAARPKVRDQAGRMNYYWTLVEPGDKITFEATGNLVAPRYAFTMEQEAGSGIIISDTPVHDCNATCQTPKGAINTSLPFQNVHPITIGECPKYVRSTKLRLATGLRNVPSIQSRGLFGAIAGFIEGGWTGMVDGWYGYHHQNDQGSGYAADLKSTQNAVDKITNKVNSVIEKMNTQFTAVGKEFNHLEK…	TGTATAGGTTATCATGCGAACAATTCAACAGACACTGTGGACACAGTACTAGAAAAGAATGTAACAGTAACACACTCTGTCAATCTTCTAGAAGACAAGCATAACGGAAAACTATGCAAACTAAGAGGGGTAGCCCCATTGCATTTGGGTCAATGTAACATTGCTGGCTGGATCCTGGGAAATCCAGAGTGTGAATCACTATCCACAGCAAGGTCATGGTCCTACATTGTGGAAACATCTAATTCAGACAATGGAACGTGTTACCCAGGAGATTTCATCAATTATGAGGAGCTAAGAGAGCAATTGAGCTCAGTGTCATCATTTGAAAAGTTTGAAATATTCCCCAAGGCAAGTTCATGGCCTAATCATGACTCGGACAATGGTGTAACGGCAGCATGT…
A/SouthAustralia/2527612456/2025_H1N1	H1N1	circulating_2025to2026		D.3.1.1	D.3.1.1:G264S	2025.76	CIGYHANNSTDTVDTVLEKNVTVTHSVNLLEDKHNGKLCKLRGVAPLHLGQCNIAGWILGNPECESLSTARSWSYIVETSNSDNGTCYPGDFINYEELREQLSSVSSFEKFEIFPKASSWPNHDSDNGVTAACSHDGARSFYKNLIWLVKKGKSYPKINQTYINDKGKEVLVLWGIHHPPTITDQESLYQNADAYVFVGTSRYSKKFKPEIAARPKVRDQAGRMNYYWTLVEPGDKITFEATGNLVAPRYAFTMEKEAGSSIIISDTPVHDCNATCQTPKGAINTSLPFQNVHPITIGECPKYVRSTKLRLATGLRNVPSIQSRGLFGAIAGFIEGGWTGMVDGWYGYHHQNDQGSGYAADLKSTQNAVDKITNKVNSVIEKMNTQFTAVGKEFNHLEK…	TGTATAGGTTATCATGCGAACAATTCAACAGACACTGTGGACACAGTACTAGAAAAGAATGTAACAGTAACACACTCTGTCAATCTTCTAGAAGACAAGCATAACGGAAAACTATGCAAACTAAGAGGGGTAGCCCCATTGCATTTGGGTCAATGTAACATTGCTGGCTGGATCCTGGGAAATCCAGAGTGTGAATCACTATCCACAGCAAGGTCATGGTCCTACATTGTGGAAACATCTAATTCAGACAATGGAACGTGTTACCCAGGAGATTTCATCAATTATGAGGAGCTAAGAGAGCAATTGAGCTCAGTGTCATCATTTGAAAAGTTTGAAATATTCCCCAAGGCAAGTTCATGGCCTAATCATGACTCGGACAATGGTGTAACGGCAGCATGT…
A/Guangxi-Qingxiu/SWL11742/2025_H1N1	H1N1	circulating_2025to2026		D.3.1	D.3.1:S137Y	2025.57	CIGYHANNSTDTVDTVLEKNVTVTHSVNLLEDKHNGKLCKLRGVAPLHLGQCNIAGWILGNPECESLSTARSWSYIVETSNSDNGTCYPGDFINYEELREQLSSVSSFERFEIFPKASSWPNHDSDNGVTAACYHAGARSFYKNLIWLVKKGKSYPKINQTYINDKGKEVLVLWGIHHPPTITDQESLYQNADAYVFVGTSRYSKKFKPEIAARPKVRDQAGRMNYYWTLVEPGDKITFEATGNLVAPRYAFTMEKEAGSGIIISDTPVHDCNATCQTPEGAINTSLPFQNVHPITIGKCPKYVRSTKLRLATGLRNVPSIQSRGLFGAIAGFIEGGWTGMVDGWYGYHHQNDQGSGYAADLKSTQNAVDKITNKVNSVIEKMNTQFTAVGKEFNHLEK…	TGTATAGGTTATCATGCGAACAATTCAACAGACACTGTGGACACAGTACTAGAAAAGAATGTAACAGTAACACACTCTGTCAATCTTCTAGAAGACAAGCATAACGGAAAACTATGCAAACTAAGAGGAGTAGCCCCATTGCATTTGGGTCAATGTAACATTGCTGGCTGGATCCTGGGAAATCCAGAGTGTGAATCACTATCCACAGCAAGGTCATGGTCCTACATTGTGGAAACATCTAATTCAGACAATGGAACGTGTTACCCAGGAGATTTCATCAATTATGAGGAGCTAAGAGAGCAATTGAGCTCAGTGTCATCATTTGAAAGGTTTGAAATATTCCCCAAGGCAAGTTCATGGCCTAATCATGACTCGGACAATGGTGTAACGGCAGCATGT…
A/Darwin/1405/2025_H1N1	H1N1	circulating_2025to2026		D.3.1	D.3.1:R308K	2025.7	CIGYHANNSTDTVDTVLEKNVTVTHSVNLLEDKHNGKLCKLRGVAPLHLGQCNIAGWILGNPECESLSTARSWSYIVETSNSDNGTCYPGDFINYEELREQLSSVSSFERFEIFPKASSWPNHDSDNGVTAACSHAGARSFYKNLIWLVKKGKSYPKINQTYINDKGKEVLVLWGIHHPPTITDQESLYQNADAYVFVGTSRYSKKFKPEIAARPKVRDQAGRMNYYWTLVEPGDKITFEATGNLVAPRYAFTMEKEAGSGIIISDTPVHDCNATCQTPEGAINTSLPFQNVHPITIGKCPKYVKSTKLRLATGLRNVPSIQSRGLFGAIAGFIEGGWTGMVDGWYGYHHQNDQGSGYAADLKSTQNAVDKITNKVNSVIEKMNTQFTAVGKEFNHLEK…	TGTATAGGTTATCATGCGAACAATTCAACAGACACTGTGGACACAGTACTAGAAAAGAATGTAACAGTAACACACTCTGTCAATCTTCTAGAAGACAAGCATAACGGAAAACTATGCAAACTAAGAGGAGTAGCCCCATTGCATTTGGGTCAATGTAACATTGCTGGCTGGATCCTGGGAAATCCAGAGTGTGAATCACTATCCACAGCAAGGTCATGGTCCTACATTGTGGAAACATCTAATTCAGACAATGGAACGTGTTACCCAGGAGATTTCATCAATTATGAGGAGCTAAGAGAGCAATTGAGCTCAGTGTCATCATTTGAAAGGTTTGAAATATTCCCCAAGGCAAGTTCATGGCCTAATCATGACTCGGACAATGGTGTAACGGCAGCATGT…
A/Catalonia/NSVH102689455/2025_H1N1	H1N1	circulating_2025to2026		D.3.1	D.3.1:A197T	2025.74	CIGYHANNSTDTVDTVLEKNVTVTHSVNLLEDKHNGKLCKLRGVAPLHLGQCNIAGWILGNPECESLSTARSWSYIVETSNSDNGTCYPGDFINYEELREQLSSVSSFERFEIFPKASSWPNHDSDNGVTAACSHAGARSFYKNLIWLVKKGKSYPKINQTYINDKGKEVLVLWGIHHPPTITDQESLYQNADTYVFVGTSRYSKKFKPEIAARPKVRDQAGRMNYYWTLVEPGDKITFEATGNLVAPRYAFTMEKEAGSGIIISDTPVHDCNATCQTPEGAINTSLPFQNVHPITIGKCPKYVRSTKLRLATGLRNVPSIQSRGLFGAIAGFIEGGWTGMVDGWYGYHHQNDQGSGYAADLKSTQNAVDKITNKVNSVIEKMNTQFTAVGKEFNHLEK…	TGTATAGGTTATCATGCGAACAATTCAACAGACACTGTGGACACAGTACTAGAAAAGAATGTAACAGTAACACACTCTGTCAATCTTCTAGAAGACAAGCATAACGGAAAACTATGCAAACTAAGAGGAGTAGCCCCATTGCATTTGGGTCAATGTAACATTGCTGGCTGGATCCTGGGAAATCCAGAGTGTGAATCACTATCCACAGCAAGGTCATGGTCCTACATTGTGGAAACATCTAATTCAGACAATGGAACGTGTTACCCAGGAGATTTCATCAATTATGAGGAGCTAAGAGAGCAATTGAGCTCAGTGTCATCATTTGAAAGGTTTGAAATATTCCCCAAGGCAAGTTCATGGCCTAATCATGACTCGGACAATGGTGTAACGGCAGCATGT…
A/SouthAustralia/2519001037/2025_H1N1	H1N1	circulating_2025to2026		D.3.1	D.3.1:A141S	2025.58	CIGYHANNSTDTVDTVLEKNVTVTHSVNLLEDKHNGKLCKLRGVAPLHLGQCNIAGWILGNPECESLSTARSWSYIVETSNSDNGTCYPGDFINYEELREQLSSVSSFERFEIFPKASSWPNHDSDNGVTAACSHAGSRSFYKNLIWLVKKGKSYPKINQTYINDKGKEVLVLWGIHHPPTITDQESLYQNADAYVFVGTSRYSKKFKPEIAARPKVRDQAGRMNYYWTLVEPGDKITFEATGNLVAPRYAFTMEKEAGSGIIISDTPVHDCNATCQTPEGAINTSLPFQNVHPITIGKCPKYVRSTKLRLATGLRNVPSIQSRGLFGAIAGFIEGGWTGMVDGWYGYHHQNDQGSGYAADLKSTQNAVDKITNKVNSVIEKMNTQFTAVGKEFNHLEK…	TGTATAGGTTATCATGCGAACAATTCAACAGACACTGTGGACACAGTACTAGAAAAGAATGTAACAGTAACACACTCTGTCAATCTTCTAGAAGACAAGCATAACGGAAAACTATGCAAACTAAGAGGGGTAGCCCCATTGCATTTGGGTCAATGTAACATTGCTGGCTGGATCCTGGGAAATCCAGAGTGTGAATCACTCTCCACAGCAAGGTCATGGTCCTACATTGTGGAAACATCTAATTCAGACAATGGAACGTGTTACCCAGGAGATTTCATCAATTATGAGGAGCTAAGAGAGCAATTGAGCTCAGTGTCATCATTTGAACGGTTTGAAATATTCCCCAAGGCAAGTTCATGGCCTAATCATGACTCGGACAATGGTGTAACGGCAGCATGT…
A/Missouri/11/2025_H1N1	H1N1	vaccine	cell	D.3.1	D.3.1	2025.76	CIGYHANNSTDTVDTVLEKNVTVTHSVNLLEDKHNGKLCKLRGVAPLHLGQCNIAGWILGNPECESLSTARSWSYIVETSNSDNGTCYPGDFINYEELREQLSSVSSFERFEIFPKASSWPNHDSDNGVTAACSHAGARSFYKNLIWLVKKGKSYPKINQTYINDKGKEVLVLWGIHHPPTITDQESLYQNADAYVFVGTSRYSKKFKPEIAARPKVRDQAGRMNYYWTLVEPGDKITFEATGNLVAPRYAFTMEKEAGSGIIISDTPVHDCNATCQTPEGAINTSLPFQNVHPITIGKCPKYVRSTKLRLATGLRNVPSIQSRGLFGAIAGFIEGGWTGMVDGWYGYHHQNDQGSGYAADLKSTQNAVDKITNKVNSVIEKMNTQFTAVGKEFNHLEK…	TGTATAGGTTATCATGCGAACAATTCAACAGACACTGTGGACACAGTACTAGAAAAGAATGTAACAGTAACACACTCTGTCAATCTTCTAGAAGACAAGCATAACGGAAAACTATGCAAACTAAGAGGGGTAGCCCCATTGCATTTGGGTCAATGTAACATTGCTGGCTGGATCCTGGGAAATCCAGAGTGTGAATCACTCTCCACAGCAAGGTCATGGTCCTACATTGTGGAAACATCTAATTCAGACAATGGAACGTGTTACCCAGGAGATTTCATCAATTATGAGGAGCTAAGAGAGCAATTGAGCTCAGTGTCATCATTTGAACGGTTTGAAATATTCCCCAAGGCAAGTTCATGGCCTAATCATGACTCGGACAATGGTGTAACGGCAGCATGT…
A/Zacapa/FLU-261/2025_H1N1	H1N1	circulating_2025to2026		D.3.1	D.3.1:A141T,T310I	2025.6	CIGYHANNSTDTVDTVLEKNVTVTHSVNLLEDKHNGKLCKLRGVAPLHLGQCNIAGWILGNPECESLSTARSWSYIVETSNSDNGTCYPGDFINYEELREQLSSVSSFERFEIFPKASSWPNHDSDNGVTAACSHAGTRSFYKNLIWLVKKGKSYPKINQTYINDKGKEVLVLWGIHHPPTITDQESLYQNADAYVFVGTSRYSKKFKPEIAARPKVRDQAGRMNYYWTLVEPGDKITFEATGNLVAPRYAFTMEKEAGSGIIISDTPVHDCNATCQTPEGAINTSLPFQNVHPITIGKCPKYVRSIKLRLATGLRNVPSIQSRGLFGAIAGFIEGGWTGMVDGWYGYHHQNDQGSGYAADLKSTQNAVDKITNKVNSVIEKMNTQFTAVGKEFNHLEK…	TGTATAGGTTATCATGCGAACAATTCAACAGACACTGTGGACACAGTACTAGAAAAGAATGTAACAGTAACACACTCTGTCAATCTTCTAGAAGACAAGCATAACGGAAAACTATGCAAACTAAGAGGAGTAGCCCCATTGCATTTGGGTCAATGTAACATTGCTGGCTGGATCCTGGGAAATCCAGAGTGTGAATCACTATCCACAGCAAGGTCATGGTCCTACATTGTGGAAACATCTAATTCAGACAATGGAACGTGTTACCCAGGAGATTTCATCAATTATGAGGAGCTAAGAGAGCAATTGAGCTCAGTGTCATCATTTGAAAGGTTTGAAATATTCCCCAAGGCAAGTTCATGGCCTAATCATGACTCGGACAATGGTGTAACGGCAGCATGT…
A/Sydney/400/2025_H1N1	H1N1	circulating_2025to2026		D.3.1	D.3.1:R113K,N130K,A139D,E283K	2025.52	CIGYHANNSTDTVDTVLEKNVTVTHSVNLLEDKHNGKLCKLRGVAPLHLGQCNIAGWILGNPECESLSTARSWSYIVETSNSDNGTCYPGDFINYEELREQLSSVSSFEKFEIFPKASSWPNHDSDKGVTAACSHDGARSFYKNLIWLVKKGKSYPKINQTYINDKGKEVLVLWGIHHPPTITDQESLYQNADAYVFVGTSRYSKKFKPEIAARPKVRDQAGRMNYYWTLVEPGDKITFEATGNLVAPRYAFTMEKEAGSGIIISDTPVHDCNATCQTPKGAINTSLPFQNVHPITIGKCPKYVRSTKLRLATGLRNVPSIQSRGLFGAIAGFIEGGWTGMVDGWYGYHHQNDQGSGYAADLKSTQNAVDKITNKVNSVIEKMNTQFTAVGKEFNHLEK…	TGTATAGGTTATCATGCGAACAATTCAACAGACACTGTGGACACAGTACTAGAAAAGAATGTAACAGTAACACACTCTGTCAATCTTCTAGAAGACAAGCATAACGGAAAATTGTGCAAACTAAGAGGGGTAGCCCCATTGCATTTGGGTCAATGTAACATTGCTGGCTGGATCCTGGGAAATCCAGAGTGTGAATCACTATCCACAGCAAGGTCATGGTCCTACATTGTGGAAACATCTAATTCAGACAATGGAACGTGTTACCCAGGAGATTTCATCAATTATGAGGAGCTAAGAGAACAATTGAGCTCAGTGTCATCATTTGAAAAGTTTGAAATATTCCCCAAGGCAAGTTCATGGCCTAATCATGACTCGGACAAGGGTGTAACGGCAGCATGT…
A/Canberra/530/2025_H1N1	H1N1	circulating_2025to2026		D.3.1	D.3.1:A139S	2025.57	CIGYHANNSTDTVDTVLEKNVTVTHSVNLLEDKHNGKLCKLRGVAPLHLGQCNIAGWILGNPECESLSTARSWSYIVETSNSDNGTCYPGDFINYEELREQLSSVSSFERFEIFPKASSWPNHDSDNGVTAACSHSGARSFYKNLIWLVKKGKSYPKINQTYINDKGKEVLVLWGIHHPPTITDQESLYQNADAYVFVGTSRYSKKFKPEIAARPKVRDQAGRMNYYWTLVEPGDKITFEATGNLVAPRYAFTMEKEAGSGIIISDTPVHDCNATCQTPEGAINTSLPFQNVHPITIGKCPKYVRSTKLRLATGLRNVPSIQSRGLFGAIAGFIEGGWTGMVDGWYGYHHQNDQGSGYAADLKSTQNAVDKITNKVNSVIEKMNTQFTAVGKEFNHLEK…	TGTATAGGTTATCATGCGAACAATTCAACAGACACTGTGGACACAGTACTAGAAAAGAATGTAACAGTAACACACTCTGTCAATCTTCTAGAAGACAAGCATAACGGAAAACTATGCAAACTAAGAGGGGTAGCCCCATTGCATTTGGGTCAATGTAACATTGCTGGCTGGATCCTGGGAAATCCAGAGTGTGAATCACTCTCCACAGCAAGGTCATGGTCCTACATTGTGGAAACATCTAATTCAGACAATGGAACGTGTTACCCAGGAGATTTCATCAATTATGAGGAGCTAAGAGAGCAATTGAGCTCAGTGTCATCATTTGAACGGTTTGAAATATTCCCCAAGGCAAGTTCATGGCCTAATCATGACTCGGACAATGGTGTAACGGCAGCATGT…
A/California/63/2025_H1N1	H1N1	circulating_2025to2026		D.3.1	D.3.1:T270A	2025.73	CIGYHANNSTDTVDTVLEKNVTVTHSVNLLEDKHNGKLCKLRGVAPLHLGQCNIAGWILGNPECESLSTARSWSYIVETSNSDNGTCYPGDFINYEELREQLSSVSSFERFEIFPKASSWPNHDSDNGVTAACSHAGARSFYKNLIWLVKKGKSYPKINQTYINDKGKEVLVLWGIHHPPTITDQESLYQNADAYVFVGTSRYSKKFKPEIAARPKVRDQAGRMNYYWTLVEPGDKITFEATGNLVAPRYAFTMEKEAGSGIIISDAPVHDCNATCQTPEGAINTSLPFQNVHPITIGKCPKYVRSTKLRLATGLRNVPSIQSRGLFGAIAGFIEGGWTGMVDGWYGYHHQNDQGSGYAADLKSTQNAVDKITNKVNSVIEKMNTQFTAVGKEFNNLEK…	TGTATAGGTTATCATGCGAACAATTCAACAGACACTGTGGACACAGTACTAGAAAAGAATGTAACAGTAACACACTCTGTCAATCTTCTAGAAGACAAGCATAACGGAAAACTATGCAAACTAAGAGGGGTAGCCCCATTGCATTTGGGTCAATGTAACATTGCTGGCTGGATCCTGGGAAATCCAGAGTGTGAATCACTCTCCACAGCAAGATCATGGTCCTACATTGTGGAAACATCTAATTCAGACAATGGAACGTGTTACCCAGGAGATTTCATCAATTATGAGGAGCTAAGAGAGCAATTGAGCTCAGTGTCATCATTTGAACGGTTTGAAATATTCCCCAAGGCAAGTTCATGGCCTAATCATGACTCGGACAATGGTGTAACGGCAGCATGT…
A/Philippines/SARI25-1425/2025_H1N1	H1N1	circulating_2025to2026		D.3.1	D.3.1:G155E	2025.71	CIGYHANNSTDTVDTVLEKNVTVTHSVNLLEDKHNGKLCKLRGVAPLHLGQCNIAGWILGNPECESLSTARSWSYIVETSNSDNGTCYPGDFINYEELREQLSSVSSFERFEIFPKASSWPNHDSDNGVTAACSHAGARSFYKNLIWLVKKEKSYPKINQTYINDKGKEVLVLWGIHHPPTITDQESLYQNADAYVFVGTSRYSKKFKPEIAARPKVRDQAGRMNYYWTLVEPGDKITFEATGNLVAPRYAFTMEKEAGSGIIISDTPVHDCNATCQTPEGAINTSLPFQNVHPITIGKCPKYVRSTKLRLATGLRNVPSIQSRGLFGAIAGFIEGGWTGMVDGWYGYHHQNDQGSGYAADLKSTQNAVDKITNKVNSVIEKMNTQFTAVGKEFNHLEK…	TGTATAGGTTATCATGCGAACAATTCAACAGACACTGTGGACACAGTACTAGAAAAGAATGTAACAGTAACACACTCTGTCAATCTTCTAGAAGACAAGCATAACGGAAAACTATGCAAACTAAGAGGAGTAGCCCCATTGCATTTGGGTCAATGTAACATTGCTGGCTGGATCCTGGGAAATCCAGAGTGTGAATCACTATCCACAGCAAGGTCATGGTCCTACATTGTGGAAACATCTAATTCAGACAATGGAACGTGTTACCCAGGAGATTTCATCAATTATGAGGAGCTAAGAGAGCAATTGAGCTCAGTGTCATCATTTGAAAGGTTTGAAATATTCCCCAAGGCAAGTTCATGGCCTAATCATGACTCGGACAATGGTGTAACGGCAGCATGT…
A/Norway/9107/2025_H1N1	H1N1	circulating_2025to2026		D.3.1	D.3.1:S71A	2025.69	CIGYHANNSTDTVDTVLEKNVTVTHSVNLLEDKHNGKLCKLRGVAPLHLGQCNIAGWILGNPECESLATARSWSYIVETSNSDNGTCYPGDFINYEELREQLSSVSSFERFEIFPKASSWPNHDSDNGVTAACSHAGARSFYKNLIWLVKKGKSYPKINQTYINDKGKEVLVLWGIHHPPTITDQESLYQNADAYVFVGTSRYSKKFKPEIAARPKVRDQAGRMNYYWTLVEPGDKITFEATGNLVAPRYAFTMEKEAGSGIIISDTPVHDCNATCQTPEGAINTSLPFQNVHPITIGKCPKYVRSTKLRLATGLRNVPSIQSRGLFGAIAGFIEGGWTGMVDGWYGYHHQNDQGSGYAADLKSTQNAVDKITNKVNSVIEKMNTQFTAVGKEFNHLEK…	TGTATAGGTTATCATGCGAACAATTCAACAGACACTGTGGACACAGTACTAGAAAAGAATGTAACAGTAACACACTCTGTCAATCTTCTAGAAGACAAGCATAACGGAAAACTATGCAAACTAAGAGGAGTAGCCCCATTGCATTTGGGTCAATGTAACATTGCTGGCTGGATCCTGGGAAATCCAGAGTGTGAATCACTAGCCACAGCAAGGTCATGGTCCTACATTGTGGAAACATCTAATTCAGACAATGGAACGTGTTACCCAGGAGATTTCATCAATTATGAGGAGCTAAGAGAGCAATTGAGCTCAGTGTCATCATTTGAAAGGTTTGAAATATTCCCCAAGGCAAGTTCATGGCCTAATCATGACTCGGACAATGGTGTAACGGCAGCATGT…
A/SouthAustralia/2523012764/2025_H1N1	H1N1	circulating_2025to2026		D.3.1	D.3.1:S121I	2025.73	CIGYHANNSTDTVDTVLEKNVTVTHSVNLLEDKHNGKLCKLRGVAPLHLGQCNIAGWILGNPECESLSTARSWSYIVETSNSDNGTCYPGDFINYEELREQLSSVSSFERFEIFPKAISWPNHDSDNGVTAACSHAGARSFYKNLIWLVKKGKSYPKINQTYINDKGKEVLVLWGIHHPPTITDQESLYQNADAYVFVGTSRYSKKFKPEIAARPKVRDQAGRMNYYWTLVEPGDKITFEATGNLVAPRYAFTMEKEAGSGIIISDTPVHDCNATCQTPEGAINTSLPFQNVHPITIGKCPKYVRSTKLRLATGLRNVPSIQSRGLFGAIAGFIEGGWTGMVDGWYGYHHQNDQGSGYAADLKSTQNAVDKITNKVNSVIEKMNTQFTAVGKEFNHLEK…	TGTATAGGTTATCATGCGAACAATTCAACAGACACTGTGGACACAGTACTAGAAAAGAATGTAACAGTAACACACTCTGTCAATCTTCTAGAAGACAAGCATAACGGAAAACTATGCAAACTAAGAGGGGTAGCCCCATTGCATTTGGGTCAATGTAACATTGCTGGCTGGATCCTGGGAAATCCAGAGTGTGAATCACTCTCCACAGCAAGGTCATGGTCCTACATTGTGGAAACATCTAATTCAGACAATGGAACGTGTTACCCAGGAGATTTCATCAATTATGAGGAGCTAAGAGAGCAATTGAGCTCAGTGTCATCATTTGAACGGTTTGAAATATTCCCCAAGGCAATCTCATGGCCTAATCATGACTCGGACAATGGTGTAACGGCAGCATGT…
A/SouthAustralia/2520702747/2025_H1N1	H1N1	circulating_2025to2026		D.3.1	D.3.1:R45K,S137P	2025.57	CIGYHANNSTDTVDTVLEKNVTVTHSVNLLEDKHNGKLCKLKGVAPLHLGQCNIAGWILGNPECESLSTARSWSYIVETSNSDNGTCYPGDFINYEELREQLSSVSSFERFEIFPKASSWPNHDSDNGVTAACPHAGARSFYKNLIWLVKKGKSYPKINQTYINDKGKEVLVLWGIHHPPTITDQESLYQNADAYVFVGTSRYSKKFKPEIAARPKVRDQAGRMNYYWTLVEPGDKITFEATGNLVAPRYAFTMEKEAGSGIIISDTPVHDCNATCQTPEGAINTSLPFQNVHPITIGKCPKYVRSTKLRLATGLRNVPSIQSRGLFGAIAGFIEGGWTGMVDGWYGYHHQNDQGSGYAADLKSTQNAVDKITNKVNSVIEKMNTQFTAVGKEFNHLEK…	TGTATAGGTTATCATGCGAACAATTCAACAGACACTGTGGACACAGTACTAGAAAAGAATGTAACAGTAACACACTCTGTCAATCTTCTAGAAGACAAGCATAACGGAAAACTATGCAAACTAAAAGGGGTAGCCCCATTGCATTTGGGTCAATGTAACATTGCTGGCTGGATCCTGGGAAATCCAGAGTGTGAATCACTATCCACAGCAAGGTCATGGTCCTACATTGTGGAAACATCTAATTCAGACAATGGAACGTGTTACCCAGGAGATTTCATCAATTATGAGGAGCTAAGAGAGCAATTGAGTTCAGTGTCATCATTTGAAAGGTTTGAAATATTCCCCAAGGCAAGTTCATGGCCTAATCATGACTCGGACAATGGTGTAACGGCAGCATGT…
A/BritishColumbia/PHL-2473/2025_H1N1	H1N1	circulating_2025to2026		D.3.1	D.3.1:A139T,A261T	2025.64	CIGYHANNSTDTVDTVLEKNVTVTHSVNLLEDKHNGKLCKLRGVAPLHLGQCNIAGWILGNPECESLSTARSWSYIVETSNSDNGTCYPGDFINYEELREQLSSVSSFERFEIFPKASSWPNHDSDNGVTAACSHTGARSFYKNLIWLVKKGKSYPKINQTYINDKGKEVLVLWGIHHPPTITDQESLYQNADAYVFVGTSRYSKKFKPEIAARPKVRDQAGRMNYYWTLVEPGDKITFEATGNLVAPRYAFTMEKETGSGIIISDTPVHDCNATCQTPEGAINTSLPFQNVHPITIGKCPKYVRSTKLRLATGLRNVPSIQSRGLFGAIAGFIEGGWTGMVDGWYGYHHQNDQGSGYAADLKSTQNAVDKITNKVNSVIEKMNTQFTAVGKEFNHLEK…	TGTATAGGTTATCATGCGAACAATTCAACAGACACTGTGGACACAGTACTAGAAAAGAATGTAACAGTAACACACTCTGTCAATCTTCTAGAAGACAAACATAACGGAAAACTATGCAAACTAAGAGGAGTAGCCCCATTGCATTTGGGTCAATGTAACATTGCTGGCTGGATCCTGGGAAATCCAGAGTGTGAATCACTATCCACAGCAAGGTCATGGTCCTACATTGTGGAAACATCTAATTCAGACAATGGAACGTGTTACCCGGGAGATTTCATCAATTATGAGGAGCTAAGAGAGCAATTGAGCTCAGTGTCATCATTTGAAAGGTTTGAAATATTCCCCAAGGCAAGTTCATGGCCTAATCATGACTCGGACAATGGTGTAACGGCAGCATGT…
A/Bangkok/P3067/2025_H1N1	H1N1	circulating_2025to2026		D.3.1	D.3.1:D94N,D168N	2025.71	CIGYHANNSTDTVDTVLEKNVTVTHSVNLLEDKHNGKLCKLRGVAPLHLGQCNIAGWILGNPECESLSTARSWSYIVETSNSDNGTCYPGNFINYEELREQLSSVSSFERFEIFPKASSWPNHDSDNGVTAACSHAGARSFYKNLIWLVKKGKSYPKINQTYINNKGKEVLVLWGIHHPPTITDQESLYQNADAYVFVGTSRYSKKFKPEIAARPKVRDQAGRMNYYWTLVEPGDKITFEATGNLVAPRYAFTMEKEAGSGIIISDTPVHDCNATCQTPEGAINTSLPFQNVHPITIGKCPKYVRSTKLRLATGLRNVPSIQSRGLFGAIAGFIEGGWTGMVDGWYGYHHQNDQGSGYAADLKSTQNAVDKITNKVNSVIEKMNTQFTAVGKEFNHLEK…	TGTATAGGTTATCATGCGAACAATTCAACAGACACTGTGGACACAGTACTAGAAAAGAATGTAACAGTAACACACTCTGTCAATCTTCTAGAAGACAAGCACAACGGAAAACTATGCAAACTAAGAGGGGTAGCCCCATTGCATTTGGGTCAATGTAACATTGCTGGCTGGATCCTGGGAAATCCAGAGTGTGAATCACTCTCCACAGCAAGGTCATGGTCCTACATTGTGGAAACATCTAATTCAGACAATGGAACGTGTTACCCAGGAAACTTCATCAATTATGAGGAGCTAAGAGAGCAATTGAGCTCAGTGTCATCATTTGAACGGTTTGAAATATTCCCCAAGGCAAGTTCATGGCCTAATCATGACTCGGACAATGGTGTAACGGCAGCATGT…
A/CoteDIvoire/2007/2025_H1N1	H1N1	circulating_2025to2026		D.3.1	D.3.1:I185T	2025.75	CIGYHANNSTDTVDTVLEKNVTVTHSVNLLEDKHNGKLCKLRGVAPLHLGQCNIAGWILGNPECESLSTARSWSYIVETSNSDNGTCYPGDFINYEELREQLSSVSSFERFEIFPKASSWPNHDSDNGVTAACSHAGARSFYKNLIWLVKKGKSYPKINQTYINDKGKEVLVLWGIHHPPTTTDQESLYQNADAYVFVGTSRYSKKFKPEIAARPKVRDQAGRMNYYWTLVEPGDKITFEATGNLVAPRYAFTMEKEAGSGIIISDTPVHDCNATCQTPEGAINTSLPFQNVHPITIGKCPKYVRSTKLRLATGLRNVPSIQSRGLFGAIAGFIEGGWTGMVDGWYGYHHQNDQGSGYAADLKSTQNAVDKITNKVNSVIEKMNTQFTSVGKEFNHLEK…	TGTATAGGTTATCATGCGAACAATTCAACAGACACTGTGGACACAGTACTAGAAAAGAATGTAACAGTAACACACTCTGTCAATCTTCTAGAAGACAAGCATAACGGAAAACTATGCAAACTAAGAGGAGTAGCCCCATTGCATTTGGGTCAATGTAACATTGCTGGCTGGATCCTGGGAAATCCAGAGTGTGAATCACTATCCACAGCAAGGTCATGGTCCTACATTGTGGAAACATCTAATTCAGACAATGGAACGTGTTACCCAGGAGATTTCATCAATTATGAGGAGCTAAGAGAGCAATTGAGCTCAGTGTCATCATTTGAAAGGTTTGAAATATTCCCCAAGGCAAGTTCATGGCCTAATCATGACTCGGACAATGGTGTAACGGCAGCATGT…
A/England/1822256/2025_H1N1	H1N1	circulating_2025to2026		C.1.9.3	C.1.9.3:T82K,P137S,I166V	2025.74	CIGYHANNSTDTVDTVLEKNVTVTHSVNLLEDKHNGKLCKLRGVAPLHLGQCNIAGWILGNPECESLSTARSWSYIVEKPNSDNGTCYPGDFINYEELREQLSSVSSFERFEIFPKASSWPNHDSDNGVTAACSHAGAKSFYKNLIWLVKKGKSYPKINQTYVNDQGKEVLVLWGIHHPPTITDQESLYQNADAYVFVGTSRYSKKFKPEIATRPKVRDQAGRMNYYWTLVEPGDKITFEATGNLVAPRYAFTMEKDAGSGIIISDTPVHDCNTTCQTPEGAINTSLPFQNVHPITIGKCPKYVRSTKLRLATGLRNVPSIQSRGLFGAIAGFIEGGWTGMVDGWYGYHHQNEQGSGYAADLKSTQNAIDKITNKVNSVIEKMNTQFTAVGKEFNHLEK…	TGTATAGGTTATCATGCGAACAATTCAACAGACACTGTGGACACAGTACTAGAAAAGAATGTAACAGTAACACACTCTGTCAATCTTCTAGAAGACAAGCATAACGGAAAACTATGCAAACTAAGAGGGGTAGCCCCATTGCATTTGGGTCAATGTAACATTGCTGGCTGGATCCTGGGAAATCCAGAGTGTGAATCACTCTCCACAGCAAGATCATGGTCCTACATTGTAGAAAAACCTAATTCAGACAATGGAACTTGTTACCCAGGAGATTTCATCAATTATGAGGAGCTAAGAGAGCAATTGAGCTCAGTGTCATCATTTGAAAGGTTTGAAATATTCCCCAAGGCAAGTTCATGGCCTAATCATGACTCGGACAATGGTGTAACGGCAGCATGT…
A/Ghana/ARI-25-1125/2025_H1N1	H1N1	circulating_2025to2026		C.1.9.1	C.1.9.1	2025.64	CIGYHANNSTDTVDTVLEKNVTVTHSVNLLEDKHNGKLCKLRGVAPLHLGQCNIAGWILGNPECESLSTARSWSYIVETSNSDNGTCYPGDFINYEELREQLSSVSSFERFEIFPKASSWPNHDSDNGVTAACSHAGAKSFYKNLIWLVKKGKSYPKINQTYINDQGKEVLVLWGIHHPPTITDQESLYQNADAYVFVGTSRYSKKFKPEIATRPKVRDQAGRMNYYWTLVEPGDKITFEATGNLVAPRYAFTMEKDAGSGIIISDTPVHDCNTTCQTPEGAINTSLPFQNVHPITIGKCPKYVRSTKLRLATGLRNVPSIQSRGLFGAIAGFIEGGWTGMVDGWYGYHHQNEQGSGYAADLKSTQNAIDKITNKVNSVIEKMNTQFTAVGKEFNHLEK…	TGTATAGGTTATCATGCGAACAATTCAACAGACACTGTGGACACAGTACTAGAAAAGAATGTAACAGTAACACACTCTGTCAATCTTCTAGAAGACAAGCATAACGGAAAACTATGCAAACTAAGAGGGGTAGCCCCATTGCATTTGGGTCAATGTAACATTGCTGGCTGGATCCTGGGAAATCCAGAGTGTGAATCACTCTCCACAGCAAGATCATGGTCCTACATTGTGGAAACATCTAATTCAGACAATGGAACTTGTTACCCAGGAGATTTCATCAATTATGAGGAGCTAAGAGAGCAATTGAGCTCAGTGTCATCATTTGAAAGGTTTGAAATATTCCCCAAGGCAAGTTCATGGCCTAATCATGACTCGGACAATGGTGTAACGGCAGCATGT…
A/Hawaii/44/2025_H1N1	H1N1	circulating_2025to2026		D.1	D.1:D86N,S157M,R205K	2025.6	CIGYHANNSTDTVDTVLEKNVTVTHSVNLLEDKHNGKLCKLKGVAPLHLGQCNIAGWILGNPECESLSTARSWSYIVETSNSNNGTCYPGDFINYEELREQLSSVSSFERFEIFPKTSSWPNHDSDNGVTAACSHAGARSFYKNLIWLVKKGKMYPKINQTYINDKGKEVLVLWGIHHPPTITDQESLYQNADAYVFVGTSKYSKKFKPEIAARPKVRDQAGRMNYYWTLVEPGDKITFEATGNLVAPRYAFTMEKEAGSGIIISDTPVHDCNATCQTPEGAINTSLPFQNVHPITIGKCPKYVRSTKLRLATGLRNVPSIQSRGIFGAIAGFIEGGWTGMVDGWYGYHHQNDQGSGYAADLKSTQNAIDKITNKVNSVIEKMNTQFTAVGKEFNHLEK…	TGTATAGGTTATCATGCGAACAATTCAACAGACACTGTGGACACAGTACTAGAAAAGAATGTAACAGTAACACATTCTGTCAATCTTCTAGAAGACAAGCATAACGGAAAACTATGCAAACTAAAAGGGGTAGCCCCATTGCATTTGGGTCAATGTAACATTGCTGGCTGGATCTTAGGAAATCCAGAGTGTGAATCACTCTCCACAGCAAGATCATGGTCCTACATTGTGGAAACATCTAATTCAAACAATGGAACGTGTTACCCAGGAGATTTCATCAATTATGAGGAGCTAAGAGAACAATTGAGCTCAGTGTCATCATTTGAAAGGTTTGAAATATTCCCCAAGACAAGTTCATGGCCTAATCATGACTCGGACAATGGTGTGACGGCAGCATGT…
A/Croatia/10136RV/2023-egg_H3N2	H3N2	vaccine	egg	J.2		2023.92	QKIPGNDNSTATLCLGHHAVPNGTIVKTITNDRIEVTNATELVQNSSIGKICNSPHQILDGGNCTLIDALLGDPQCDGFQNKEWDLFVERSRANSSCYPYDVPDYASLRSLVASSGTLEFKDESFNWTGVKQNGTSSACKRGSSNSFFSRLNWLTSLNNIYPAQNVTMPNKEQFDKLYIWGVHHPATDKNQFSLFAQSSGRITVSTKRSQQAVIPNIGSRPRVRDIPSRISIYWTIVKPGDILLINSTGNLIAPRGYFKIRSGKSSIMRSDAPIGECKSECITPNGSIPNDKPFQNVNRITYGACPRYVKQSTLKLATGMRNVPEKQTRGIFGAIAGFIENGWEGMVDGWYGFRHQNSEGRGQAADLKSTQAAIDQISGKLNRLIGKTNEKFHQIEKEF…	CAAAAAATACCTGGAAATGACAATAGCACGGCAACGCTGTGCCTTGGGCACCATGCAGTGCCAAACGGAACGATAGTGAAAACAATCACAAATGACCGAATTGAAGTTACTAATGCTACTGAGTTGGTTCAGAATTCATCAATAGGTAAAATATGCAACAGTCCTCATCAGATCCTTGATGGAGGGAACTGCACACTAATAGATGCTCTATTGGGGGACCCTCAGTGTGACGGCTTTCAGAATAAGGAATGGGACCTTTTTGTTGAACGAAGCAGAGCCAACAGCAGCTGTTACCCTTATGATGTGCCGGATTATGCCTCCCTTAGGTCACTAGTTGCCTCATCCGGAACACTGGAGTTTAAAGATGAAAGCTTCAATTGGACCGGAGTCAAACAGAAC…
A/Hawaii/70/2019_H1N1	H1N1	vaccine	cell	B		2019.76	CIGYHANNSTDTVDTVLEKNVTVTHSVNLLEDKHNGKLCKLRGVAPLHLGKCNIAGWILGNPECESLSTARSWSYIVETSNSDNGTCYPGDFINYEELREQLSSVSSFERFEIFPKTSSWPNHDSDKGVTAACPHAGAKSFYKNLIWLVKKGNSYPKLNQTYINDKGKEVLVLWGIHHPPTIAAQESLYQNADAYVFVGTSRYSKKFKPEIATRPKVRDQEGRMNYYWTLVEPGDKITFEATGNLVVPRYAFTMERDAGSGIIISDTPVHDCNTTCQTPEGAINTSLPFQNVHPITIGKCPKYVKSTKLRLATGLRNVPSIQSRGLFGAIAGFIEGGWTGMVDGWYGYHHQNEQGSGYAADLKSTQNAIDKITNKVNSVIEKMNTQFTAVGKEFNHLEK…	TGTATAGGTTATCATGCGAACAATTCAACAGACACTGTAGACACAGTACTAGAAAAGAATGTAACAGTAACACACTCTGTCAATCTTCTGGAAGACAAGCATAACGGAAAACTATGCAAACTAAGAGGGGTAGCCCCATTGCATTTGGGTAAATGTAACATTGCTGGCTGGATCCTGGGAAATCCAGAGTGTGAATCACTCTCCACAGCAAGATCATGGTCCTACATTGTGGAAACATCTAATTCAGACAATGGAACGTGTTACCCAGGAGATTTCATCAATTATGAGGAGCTAAGAGAGCAATTGAGCTCAGTGTCATCATTTGAAAGGTTTGAAATATTCCCCAAGACAAGTTCATGGCCTAATCATGACTCGGACAAAGGTGTAACGGCAGCATGT…
A/Victoria/4897/2022_IVR-238_H1N1	H1N1	vaccine	egg	D		2023.0	CIGYHANNSTDTVDTVLEKNVTVTHSVNLLEDKHNGKLCKLRGVAPLHLGQCNIAGWILGNPECESLSTARSWSYIVETSNSDNGTCYPGDFINYEELREQLSSVSSFERFEIFPKTSSWPNHDSDNGVTAACSHAGAKSFYKNLIWLVKKGKSYPKINQTYINDKGKEVLVLWGIHHPPTITDQESLYQNADAYVFVGTSRYSKKFKPEIAARPKVRDRAGRMNYYWTLVEPGDKITFEATGNLVAPRYAFTMEKEAGSGIIISDTPVHDCNATCQTPEGAINTSLPFQNVHPITIGKCPKYVRSTKLRLATGLRNVPSIQSRGLFGAIAGFIEGGWTGMVDGWYGYHHQNDQGSGYAADLKSTQNAIDKITNKVNSVIEKMNTQFTAVGKEFNHLEK…	TGTATAGGTTATCATGCGAACAATTCAACAGACACTGTGGACACAGTACTAGAAAAGAATGTAACAGTAACACACTCTGTCAATCTTCTAGAAGACAAGCATAACGGAAAACTATGCAAACTAAGAGGGGTAGCCCCATTGCATTTGGGTCAATGTAACATTGCTGGCTGGATCTTGGGAAATCCAGAGTGTGAATCACTCTCCACAGCAAGATCATGGTCCTACATTGTGGAAACATCTAATTCAGACAATGGAACGTGTTACCCAGGAGATTTCATCAATTATGAGGAGCTAAGAGAGCAATTGAGCTCAGTGTCATCATTTGAAAGGTTTGAAATATTCCCCAAGACAAGTTCATGGCCTAATCATGACTCGGACAATGGTGTAACGGCAGCATGT…
A/Wisconsin/588/2019_H1N1	H1N1	vaccine	cell	C		2019.96	CIGYHANNSTDTVDTVLEKNVTVTHSVNLLEDKHNGKLCKLRGVAPLHLGKCNIAGWILGNPECESLSTARSWSYIVETSNSDNGTCYPGDFINYEELREQLSSVSSFERFEIFPKTSSWPNHDSDNGVTAACPHAGAKSFYKNLIWLVKKGKSYPKINQTYINDKGKEVLVLWGIHHPPTIADQQSLYQNADAYVFVGTSRYSKKFKPEIATRPKVRDQEGRMNYYWTLVEPGDKITFEATGNLVAPRYAFTMERDAGSGIIISDTPVHDCNTTCQTPEGAINTSLPFQNVHPITIGKCPKYVKSTKLRLATGLRNVPSIQSRGLFGAIAGFIEGGWTGMVDGWYGYHHQNEQGSGYAADLKSTQNAIDKITNKVNSVIEKMNTQFTAVGKEFNHLEK…	TGTATAGGTTATCATGCGAACAATTCAACAGACACTGTGGACACAGTACTAGAAAAGAATGTAACAGTAACACACTCTGTCAATCTTCTGGAAGACAAGCATAACGGAAAACTATGCAAACTAAGAGGGGTAGCCCCATTGCATTTGGGTAAATGTAACATTGCTGGCTGGATCCTGGGAAATCCAGAGTGTGAATCACTCTCCACAGCAAGATCATGGTCCTACATTGTGGAAACATCTAATTCAGACAATGGAACGTGTTACCCAGGAGATTTCATCAATTATGAGGAGCTAAGAGAGCAATTGAGCTCAGTGTCATCATTTGAAAGGTTTGAAATATTCCCCAAGACAAGTTCATGGCCTAATCATGACTCGGACAATGGTGTAACGGCAGCATGT…
A/Wisconsin/67/2022_H1N1	H1N1	vaccine	cell	C.1.1	C.1.1	2022.82	CIGYHANNSTDTVDTVLEKNVTVTHSVNLLEDKHNGKLCKLRGVAPLHLGQCNIAGWILGNPECESLSTARSWSYIVETSNSDNGTCYPGDFINYEELREQLSSVSSFERFEIFPKTSSWPNHDSDNGVTAACSHAGARSFYKNLIWLVKKGKSYPKINQTYINDKGKEVLVLWGIHHPPTITDQESLYQNADAYVFVGTSRYSKKFKPEIATRPKVRDQAGRMNYYWTLVEPGDKITFEATGNLVAPRYAFTMEKEAGSGIIISDTPVHDCNATCQTPEGAINTSLPFQNVHPITIGKCPKYVRSTKLRLATGLRNVPSIQSRGLFGAIAGFIEGGWTGMVDGWYGYHHQNDQGSGYAADLKSTQNAIDKITNKVNSVIEKMNTQFTAVGKEFNHLEK…	TGTATAGGTTATCATGCGAACAATTCAACAGACACTGTGGACACAGTACTAGAAAAGAATGTAACAGTAACACACTCTGTCAATCTTCTAGAAGACAAGCATAACGGAAAACTATGCAAACTAAGAGGGGTAGCCCCATTGCATTTGGGTCAATGTAACATTGCTGGCTGGATCCTGGGAAATCCAGAGTGTGAATCACTCTCCACAGCAAGATCATGGTCCTACATTGTGGAAACATCTAATTCAGACAATGGAACGTGTTACCCAGGAGATTTCATCAATTATGAGGAGCTAAGAGAGCAATTGAGCTCAGTGTCATCATTTGAAAGGTTTGAAATATTCCCCAAGACAAGTTCATGGCCTAATCATGACTCGGACAATGGTGTAACGGCAGCATGT…
A/DistrictOfColumbia/27/2023_H3N2	H3N2	vaccine	cell	J.2	J.2:S145N	2023.94	QKIPGNDNSTATLCLGHHAVPNGTIVKTITNDRIEVTNATELVQNSSIGKICNSPHQILDGGNCTLIDALLGDPQCDGFQNKEWDLFVERSRANSSCYPYDVPDYASLRSLVASSGTLEFKDESFNWTGVKQNGTSSACKRGSSNSFFSRLNWLTSLNNIYPAQNVTMPNKEQFDKLYIWGVHHPDTDKNQFSLFAQSSGRITVSTKRSQQAVIPNIGSRPRVRDIPSRISIYWTIVKPGDILLINSTGNLIAPRGYFKIRSGKSSIMRSDAPIGECKSECITPNGSIPNDKPFQNVNRITYGACPRYVKQSTLKLATGMRNVPEKQTRGIFGAIAGFIENGWEGMVDGWYGFRHQNSEGRGQAADLKSTQAAIDQISGKLNRLIGKTNEKFHQIEKEF…	CAAAAAATACCTGGAAATGACAATAGCACGGCAACGCTGTGCCTTGGGCACCATGCAGTGCCAAACGGAACGATAGTGAAAACAATCACAAATGACCGAATTGAAGTTACTAATGCTACTGAGTTGGTTCAGAATTCATCAATAGGTAAAATATGCAACAGTCCTCATCAGATCCTTGATGGAGGGAACTGCACACTAATAGATGCTCTATTGGGGGACCCTCAGTGTGACGGCTTTCAGAATAAGGAATGGGACCTTTTTGTTGAACGAAGCAGAGCCAACAGCAGCTGTTACCCTTATGATGTGCCGGATTATGCCTCCCTTAGGTCACTAGTTGCCTCATCCGGAACACTGGAGTTTAAAGATGAAAGCTTCAATTGGACCGGAGTCAAACAAAAC…
A/Massachusetts/18/2022_H3N2	H3N2	vaccine	cell	J		2022.42	QKIPGNDNSTATLCLGHHAVPNGTIVKTITNDRIEVTNATELVQNSSIGKICNSPHQILDGGNCTLIDALLGDPQCDGFQNKEWDLFVERSRANSSCYPYDVPDYASLRSLVASSGTLEFKNESFNWTGVKQNGTSSACKRGSSSSFFSRLNWLTSLNNIYPAQNVTMPNKEQFDKLYIWGVHHPDTDKNQFSLFAQSSGRITVSTKRSQQAVIPNIGSRPRVRDIPSRISIYWTIVKPGDILLINSTGNLIAPRGYFKIRSGKSSIMRSDAPIGKCKSECITPNGSIPNDKPFQNVNRITYGACPRYVKQSTLKLATGMRNVPEKQTRGIFGAIAGFIENGWEGMVDGWYGFRHQNSEGRGQAADLKSTQAAIDQISGKLNRLIGKTNEKFHQIEKEF…	CAAAAAATACCTGGAAATGACAATAGCACGGCAACGCTGTGCCTTGGGCACCATGCAGTACCAAACGGAACGATAGTGAAAACAATCACAAATGACCGAATTGAAGTTACTAATGCTACTGAGTTGGTTCAGAATTCATCAATAGGTAAAATATGCAACAGTCCTCATCAGATCCTTGATGGAGGGAACTGCACACTAATAGATGCTCTATTGGGGGACCCTCAGTGTGACGGCTTTCAAAATAAGGAATGGGACCTTTTTGTTGAACGAAGCAGAGCCAACAGCAGCTGTTACCCTTATGATGTGCCGGATTATGCCTCCCTTAGGTCACTAGTTGCCTCATCCGGAACACTGGAGTTTAAAAATGAAAGCTTCAATTGGACCGGAGTCAAACAAAAC…
A/Thailand/8/2022_H3N2	H3N2	vaccine	egg	J		2023.0	QKIPGNDNSTATLCLGHHAVPNGTIVKTITNDRIEVTNATELVQNSSIGKICNSPHQILDGGNCTLIDALLGDPQCDGFQNKEWDLFVERSRANSSCYPYDVPDYASLRSLVASSGTLEFKNESFNWTGVKQNGTSSACKRGSSSSFFSRLNWLTSLNNIYPAQNVTMPNKEQFDKLYIWGIHHPDTDKNQFSLYAQSSGRITVSTKRSQQAVIPNIGSRPRVRDIPSRISIYWTIVKPGDILLINSTGNLIAPRGYFKIRSGKSSIMRSDAPIGKCKSECITPNGSIPNDKPFQNVNRITYGACPRYVKQSTLKLATGMRNVPEKQTRGIFGAIAGFIENGWEGMVDGWYGFRHQNSEGRGQAADLKSTQAAIDQISGKLNRLIGKTNEKFHQIEKEF…	CAAAAAATACCTGGAAATGACAATAGCACGGCAACGCTGTGCCTTGGGCACCATGCAGTACCAAACGGAACGATAGTGAAAACAATCACAAATGACCGAATTGAAGTTACTAATGCTACTGAGTTGGTTCAGAATTCATCAATAGGTAAAATATGCAACAGTCCTCATCAGATCCTTGATGGAGGGAACTGCACACTAATAGATGCTCTATTGGGGGACCCTCAGTGTGACGGCTTTCAAAATAAGGAATGGGACCTTTTTGTTGAACGAAGCAGAGCCAACAGCAGCTGTTACCCTTATGATGTGCCGGATTATGCCTCCCTTAGGTCACTAGTTGCCTCATCCGGAACACTGGAGTTTAAAAATGAAAGCTTCAATTGGACCGGAGTCAAACAAAAC…
