# Supplementary material for: Near real-time data on the human neutralizing antibody landscape to influenza virus as of early 2026 to inform vaccine-strain selection
Source: bioRxiv. 2026 Feb 19:2026.02.18.706711. Preprint. [Version 1] doi: 10.64898/2026.02.18.706711 (PMC12934776; doi:10.64898/2026.02.18.706711)
Supplement: Supplement 3 — Supplementary File 3. CSV with all neutralization titers reported here Provides neutralization titers measured by the reported experiments. Download or view at: https://github.com/jbloomlab/flu-seqneut-2025to2026/blob/main/results/final_titer_data/human_titers.csv. [file media-3.csv]

serum	virus	titer	titer_bound	titer_sem	n_replicates	titer_as
seqneut25to26_sera_0001	A/Alagoas/4130/2025_H3N2	93.62	interpolated	9.22	2	midpoint
seqneut25to26_sera_0001	A/Anapolis/LEIAL6543/2025_H3N2	56.74	interpolated	5.359	2	midpoint
seqneut25to26_sera_0001	A/Andalucia/PMC-00977/2025_H1N1	40	upper	0	2	midpoint
seqneut25to26_sera_0001	A/Aragon/2046/2025_H1N1	43.11	upper	3.114	2	midpoint
seqneut25to26_sera_0001	A/Arica/59150/2025_H3N2	60.94	interpolated	2.354	2	midpoint
seqneut25to26_sera_0001	A/Bahia/3102/2025_H3N2	125.7	interpolated	5.271	2	midpoint
seqneut25to26_sera_0001	A/Bangkok/1803/2025_H1N1	86.72	interpolated	12.53	2	midpoint
seqneut25to26_sera_0001	A/Bangkok/P2229/2025_H1N1	49.06	interpolated	6.354	2	midpoint
seqneut25to26_sera_0001	A/Bangkok/P2323/2025_H3N2	48.66	interpolated	1.093	2	midpoint
seqneut25to26_sera_0001	A/Bangkok/P2390/2025_H3N2	65.59	interpolated	18.29	2	midpoint
seqneut25to26_sera_0001	A/Bangkok/P2391/2025_H3N2	50.35	upper	10.35	2	midpoint
seqneut25to26_sera_0001	A/Bangkok/P2572/2025_H3N2	59.54	upper	19.54	2	midpoint
seqneut25to26_sera_0001	A/Bangkok/P2921/2025_H3N2	71.69	interpolated	13.81	2	midpoint
seqneut25to26_sera_0001	A/Bangkok/P3067/2025_H1N1	40.8	upper	0.7964	2	midpoint
seqneut25to26_sera_0001	A/Bangkok/P3263/2025_H3N2	327.2	interpolated	173.3	2	midpoint
seqneut25to26_sera_0001	A/Belgium/H0097/2025_H3N2	61.68	interpolated	2.474	2	midpoint
seqneut25to26_sera_0001	A/Bhutan/1267/2025_H3N2	47.71	interpolated	5.072	2	midpoint
seqneut25to26_sera_0001	A/Bhutan/7/2025_H3N2	40.73	upper	0.7278	2	midpoint
seqneut25to26_sera_0001	A/BritishColumbia/PHL-2473/2025_H1N1	50.63	interpolated	5.991	2	midpoint
seqneut25to26_sera_0001	A/California/61/2025_H3N2	77.95	interpolated	17.34	2	midpoint
seqneut25to26_sera_0001	A/California/63/2025_H1N1	43.49	upper	3.491	2	midpoint
seqneut25to26_sera_0001	A/Canberra/465/2025_H1N1	47.26	upper	7.258	2	midpoint
seqneut25to26_sera_0001	A/Canberra/530/2025_H1N1	57.12	interpolated	9.119	2	midpoint
seqneut25to26_sera_0001	A/Catalonia/NSVH102689455/2025_H1N1	49.39	upper	9.395	2	midpoint
seqneut25to26_sera_0001	A/Colorado/105/2025_H1N1	40	upper		1	midpoint
seqneut25to26_sera_0001	A/CoteDIvoire/2007/2025_H1N1	49.88	interpolated	0.3979	2	midpoint
seqneut25to26_sera_0001	A/Croatia/10136RV/2023-egg_H3N2	82.73	interpolated	14.8	2	midpoint
seqneut25to26_sera_0001	A/Darwin/1405/2025_H1N1	49.49	interpolated	2.323	2	midpoint
seqneut25to26_sera_0001	A/Darwin/1461/2025_H3N2	103.9	interpolated	47.07	2	midpoint
seqneut25to26_sera_0001	A/Denmark/3070/2025_H1N1	42.02	upper	2.017	2	midpoint
seqneut25to26_sera_0001	A/DistrictOfColumbia/27/2023_H3N2	100.6	interpolated	22.98	2	midpoint
seqneut25to26_sera_0001	A/DistrictOfColumbia/57/2025_H3N2	40	upper	0	2	midpoint
seqneut25to26_sera_0001	A/DistritoFederal/250106000728/2025_H3N2	48.58	upper	8.581	2	midpoint
seqneut25to26_sera_0001	A/DistritoFederal/2578578201/2025_H3N2	40	upper	0	2	midpoint
seqneut25to26_sera_0001	A/England/174/2025_H3N2	129.6	interpolated		1	midpoint
seqneut25to26_sera_0001	A/England/1822256/2025_H1N1	40	upper	0	2	midpoint
seqneut25to26_sera_0001	A/England/1837734/2025_H3N2	103.8	interpolated	21.81	2	midpoint
seqneut25to26_sera_0001	A/England/1837737/2025_H3N2	41.14	upper	1.144	2	midpoint
seqneut25to26_sera_0001	A/France/ARA-HCL025155099501/2025_H1N1	51.24	interpolated		1	midpoint
seqneut25to26_sera_0001	A/Galicia/GA-CHUAC-451/2025_H3N2	58.8	interpolated	17.18	2	midpoint
seqneut25to26_sera_0001	A/Ghana/ARI-25-1125/2025_H1N1	60.98	interpolated	14.91	2	midpoint
seqneut25to26_sera_0001	A/Ghana/FS-25-7077/2025_H3N2	40	upper		1	midpoint
seqneut25to26_sera_0001	A/Guangdong-Maonan/11438/2025_H3N2	62.92	interpolated	2.669	2	midpoint
seqneut25to26_sera_0001	A/Guangdong-Meijiang/11256/2025_H3N2	185.7	interpolated	5.162	2	midpoint
seqneut25to26_sera_0001	A/Guangxi-Daxin/1643/2025_H3N2	57.85	interpolated	3.218	2	midpoint
seqneut25to26_sera_0001	A/Guangxi-Qingxiu/SWL11742/2025_H1N1	52.45	interpolated	5.821	2	midpoint
seqneut25to26_sera_0001	A/Hawaii/44/2025_H1N1	49.76	interpolated	2.263	2	midpoint
seqneut25to26_sera_0001	A/Hawaii/70/2019_H1N1	63.62	interpolated	6.168	3	midpoint
seqneut25to26_sera_0001	A/HongKong/1257/2025_H3N2	65.04	interpolated		1	midpoint
seqneut25to26_sera_0001	A/HongKong/1382/2025_H3N2	286.3	interpolated	88.67	2	midpoint
seqneut25to26_sera_0001	A/Indonesia/BIOKES-I-BT074/2025_H3N2	80.05	interpolated	17.36	2	midpoint
seqneut25to26_sera_0001	A/Indonesia/BIOKES-INAD491/2025_H3N2	65.67	interpolated	4.464	2	midpoint
seqneut25to26_sera_0001	A/Lao/820-2750/2025_H3N2	92.71	interpolated	1.726	2	midpoint
seqneut25to26_sera_0001	A/Malaysia/IMR/SARI/2028/2025_H3N2	140.9	interpolated	8.104	2	midpoint
seqneut25to26_sera_0001	A/Malaysia/IMR/SARI/2406/2025_H3N2	81.86	interpolated	3.723	2	midpoint
seqneut25to26_sera_0001	A/Malaysia/IMR/SARI/2517/2025_H3N2	52.89	upper	12.89	2	midpoint
seqneut25to26_sera_0001	A/Massachusetts/18/2022_H3N2	49.82	interpolated	6.09	2	midpoint
seqneut25to26_sera_0001	A/Michigan/110/2025_H3N2	67.03	interpolated	24.92	2	midpoint
seqneut25to26_sera_0001	A/Minnesota/96/2025_H3N2	90.36	interpolated	18.28	2	midpoint
seqneut25to26_sera_0001	A/Missouri/11/2025_H1N1	44.94	upper	4.94	2	midpoint
seqneut25to26_sera_0001	A/NewSouthWales/2526015582/2025_H3N2	63.96	interpolated	1.379	2	midpoint
seqneut25to26_sera_0001	A/NewSouthWales/2526015584/2025_H3N2	112.7	interpolated	6.404	2	midpoint
seqneut25to26_sera_0001	A/Norway/8765/2025_H3N2	49.89	upper	9.887	2	midpoint
seqneut25to26_sera_0001	A/Norway/8976/2025_H3N2	65.09	interpolated	15.2	2	midpoint
seqneut25to26_sera_0001	A/Norway/9107/2025_H1N1	47.41	interpolated	7.054	2	midpoint
seqneut25to26_sera_0001	A/Norway/9556/2025_H1N1	60.07	interpolated	10.15	2	midpoint
seqneut25to26_sera_0001	A/Peru/GIHSN-04-1089/2025_H3N2	65.04	interpolated	11.54	2	midpoint
seqneut25to26_sera_0001	A/Philippines/SARI25-1425/2025_H1N1	70.63	interpolated	2.198	2	midpoint
seqneut25to26_sera_0001	A/Queensland/2526516675/2025_H3N2	84.5	interpolated	0.9235	2	midpoint
seqneut25to26_sera_0001	A/SouthAfrica/PET37604/2025_H3N2	221.5	interpolated	29.17	2	midpoint
seqneut25to26_sera_0001	A/SouthAfrica/PET37625/2025_H3N2	129.8	interpolated	15.45	2	midpoint
seqneut25to26_sera_0001	A/SouthAustralia/2519001037/2025_H1N1	60.75	interpolated	7.834	2	midpoint
seqneut25to26_sera_0001	A/SouthAustralia/2520702747/2025_H1N1	54.92	interpolated	3.157	2	midpoint
seqneut25to26_sera_0001	A/SouthAustralia/2523012764/2025_H1N1	62.9	interpolated	8.12	2	midpoint
seqneut25to26_sera_0001	A/SouthAustralia/2523812314/2025_H3N2	96.73	interpolated	9.333	2	midpoint
seqneut25to26_sera_0001	A/SouthAustralia/2524408801/2025_H3N2	57.37	interpolated	14.48	2	midpoint
seqneut25to26_sera_0001	A/SouthAustralia/2524712956/2025_H1N1	58.4	interpolated	12.55	2	midpoint
seqneut25to26_sera_0001	A/SouthAustralia/2525607496/2025_H3N2	91.5	interpolated		1	midpoint
seqneut25to26_sera_0001	A/SouthAustralia/2527003588/2025_H3N2	40	upper		1	midpoint
seqneut25to26_sera_0001	A/SouthAustralia/2527213276/2025_H3N2	55.45	upper	15.45	2	midpoint
seqneut25to26_sera_0001	A/SouthAustralia/2527612456/2025_H1N1	40	upper	0	2	midpoint
seqneut25to26_sera_0001	A/SouthAustralia/2527902708/2025_H3N2	61.28	interpolated		1	midpoint
seqneut25to26_sera_0001	A/Sydney/1359/2024_H3N2	61.81	upper	21.81	2	midpoint
seqneut25to26_sera_0001	A/Sydney/400/2025_H1N1	72.92	interpolated	3.584	2	midpoint
seqneut25to26_sera_0001	A/Tasmania/2521815682/2025_H3N2	49.5	upper	9.495	2	midpoint
seqneut25to26_sera_0001	A/Thailand/8/2022_H3N2	82.19	interpolated	19.44	3	midpoint
seqneut25to26_sera_0001	A/Vermont/73/2025_H3N2	42.88	interpolated		1	midpoint
seqneut25to26_sera_0001	A/Victoria/4897/2022_IVR-238_H1N1	196.1	interpolated	14.31	3	midpoint
seqneut25to26_sera_0001	A/Wisconsin/588/2019_H1N1	116.3	interpolated	19.23	3	midpoint
seqneut25to26_sera_0001	A/Wisconsin/67/2022_H1N1	50.78	interpolated	3.57	3	midpoint
seqneut25to26_sera_0001	A/Zacapa/FLU-261/2025_H1N1	56.41	interpolated		1	midpoint
seqneut25to26_sera_0002	A/Alagoas/4130/2025_H3N2	5650	interpolated	1306	2	midpoint
seqneut25to26_sera_0002	A/Anapolis/LEIAL6543/2025_H3N2	3341	interpolated	352.4	2	midpoint
seqneut25to26_sera_0002	A/Andalucia/PMC-00977/2025_H1N1	113.4	interpolated	0.7595	2	midpoint
seqneut25to26_sera_0002	A/Aragon/2046/2025_H1N1	164.7	interpolated	5.007	2	midpoint
seqneut25to26_sera_0002	A/Arica/59150/2025_H3N2	2343	interpolated	120.2	2	midpoint
seqneut25to26_sera_0002	A/Bahia/3102/2025_H3N2	3109	interpolated	10.87	2	midpoint
seqneut25to26_sera_0002	A/Bangkok/1803/2025_H1N1	132.8	interpolated	39.02	2	midpoint
seqneut25to26_sera_0002	A/Bangkok/P2229/2025_H1N1	183.3	interpolated	24.93	2	midpoint
seqneut25to26_sera_0002	A/Bangkok/P2323/2025_H3N2	1428	interpolated	193.6	2	midpoint
seqneut25to26_sera_0002	A/Bangkok/P2390/2025_H3N2	1466	interpolated	21.56	2	midpoint
seqneut25to26_sera_0002	A/Bangkok/P2391/2025_H3N2	2846	interpolated	1481	2	midpoint
seqneut25to26_sera_0002	A/Bangkok/P2572/2025_H3N2	1399	interpolated	89.94	2	midpoint
seqneut25to26_sera_0002	A/Bangkok/P2921/2025_H3N2	4496	interpolated	638.3	2	midpoint
seqneut25to26_sera_0002	A/Bangkok/P3067/2025_H1N1	252.1	interpolated	8.672	2	midpoint
seqneut25to26_sera_0002	A/Bangkok/P3263/2025_H3N2	2902	interpolated	741.8	2	midpoint
seqneut25to26_sera_0002	A/Belgium/H0097/2025_H3N2	2018	interpolated	33.05	2	midpoint
seqneut25to26_sera_0002	A/Bhutan/1267/2025_H3N2	4656	interpolated	64.12	2	midpoint
seqneut25to26_sera_0002	A/Bhutan/7/2025_H3N2	6839	interpolated	346.9	2	midpoint
seqneut25to26_sera_0002	A/BritishColumbia/PHL-2473/2025_H1N1	138.7	interpolated	21.8	2	midpoint
seqneut25to26_sera_0002	A/California/61/2025_H3N2	1254	interpolated	7.059	2	midpoint
seqneut25to26_sera_0002	A/California/63/2025_H1N1	162.2	interpolated	9.593	2	midpoint
seqneut25to26_sera_0002	A/Canberra/465/2025_H1N1	190.8	interpolated	10.39	2	midpoint
seqneut25to26_sera_0002	A/Canberra/530/2025_H1N1	182.7	interpolated	45.25	2	midpoint
seqneut25to26_sera_0002	A/Catalonia/NSVH102689455/2025_H1N1	206.5	interpolated	27.92	2	midpoint
seqneut25to26_sera_0002	A/Colorado/105/2025_H1N1	124.2	interpolated	13.65	2	midpoint
seqneut25to26_sera_0002	A/CoteDIvoire/2007/2025_H1N1	167.7	interpolated	37.61	2	midpoint
seqneut25to26_sera_0002	A/Croatia/10136RV/2023-egg_H3N2	6452	interpolated	3905	2	midpoint
seqneut25to26_sera_0002	A/Darwin/1405/2025_H1N1	207.5	interpolated	45.41	2	midpoint
seqneut25to26_sera_0002	A/Darwin/1461/2025_H3N2	3180	interpolated	1194	2	midpoint
seqneut25to26_sera_0002	A/Denmark/3070/2025_H1N1	80.85	interpolated	5.546	2	midpoint
seqneut25to26_sera_0002	A/DistrictOfColumbia/27/2023_H3N2	5674	interpolated	1198	2	midpoint
seqneut25to26_sera_0002	A/DistrictOfColumbia/57/2025_H3N2	1752	interpolated	387.9	2	midpoint
seqneut25to26_sera_0002	A/DistritoFederal/250106000728/2025_H3N2	1264	interpolated	420.9	2	midpoint
seqneut25to26_sera_0002	A/DistritoFederal/2578578201/2025_H3N2	2527	interpolated	724.1	2	midpoint
seqneut25to26_sera_0002	A/England/174/2025_H3N2	7841	interpolated		1	midpoint
seqneut25to26_sera_0002	A/England/1822256/2025_H1N1	752.4	interpolated	195.4	2	midpoint
seqneut25to26_sera_0002	A/England/1837734/2025_H3N2	1681	interpolated	416	2	midpoint
seqneut25to26_sera_0002	A/England/1837737/2025_H3N2	1557	interpolated	282.7	2	midpoint
seqneut25to26_sera_0002	A/France/ARA-HCL025155099501/2025_H1N1	177.7	interpolated		1	midpoint
seqneut25to26_sera_0002	A/Galicia/GA-CHUAC-451/2025_H3N2	5117	interpolated	1451	2	midpoint
seqneut25to26_sera_0002	A/Ghana/ARI-25-1125/2025_H1N1	799.3	interpolated	196.6	2	midpoint
seqneut25to26_sera_0002	A/Ghana/FS-25-7077/2025_H3N2	1877	interpolated	511.8	2	midpoint
seqneut25to26_sera_0002	A/Guangdong-Maonan/11438/2025_H3N2	7607	interpolated	502.4	2	midpoint
seqneut25to26_sera_0002	A/Guangdong-Meijiang/11256/2025_H3N2	3727	interpolated	570.6	2	midpoint
seqneut25to26_sera_0002	A/Guangxi-Daxin/1643/2025_H3N2	3965	interpolated	487.2	2	midpoint
seqneut25to26_sera_0002	A/Guangxi-Qingxiu/SWL11742/2025_H1N1	211.8	interpolated	22.75	2	midpoint
seqneut25to26_sera_0002	A/Hawaii/44/2025_H1N1	96.05	interpolated	8.421	2	midpoint
seqneut25to26_sera_0002	A/Hawaii/70/2019_H1N1	907.4	interpolated	68.84	3	midpoint
seqneut25to26_sera_0002	A/HongKong/1257/2025_H3N2	4820	interpolated	51.55	2	midpoint
seqneut25to26_sera_0002	A/HongKong/1382/2025_H3N2	1165	interpolated	262.5	2	midpoint
seqneut25to26_sera_0002	A/Indonesia/BIOKES-I-BT074/2025_H3N2	6138	interpolated	703.3	2	midpoint
seqneut25to26_sera_0002	A/Indonesia/BIOKES-INAD491/2025_H3N2	6024	interpolated	818.4	2	midpoint
seqneut25to26_sera_0002	A/Lao/820-2750/2025_H3N2	4049	interpolated	124.3	2	midpoint
seqneut25to26_sera_0002	A/Malaysia/IMR/SARI/2028/2025_H3N2	6778	interpolated	281.6	2	midpoint
seqneut25to26_sera_0002	A/Malaysia/IMR/SARI/2406/2025_H3N2	820.8	interpolated	124.1	2	midpoint
seqneut25to26_sera_0002	A/Malaysia/IMR/SARI/2517/2025_H3N2	1506	interpolated	146.1	2	midpoint
seqneut25to26_sera_0002	A/Massachusetts/18/2022_H3N2	5203	interpolated	164	3	midpoint
seqneut25to26_sera_0002	A/Michigan/110/2025_H3N2	2434	interpolated	395.8	2	midpoint
seqneut25to26_sera_0002	A/Minnesota/96/2025_H3N2	3689	interpolated	830	2	midpoint
seqneut25to26_sera_0002	A/Missouri/11/2025_H1N1	213.7	interpolated	36.58	2	midpoint
seqneut25to26_sera_0002	A/NewSouthWales/2526015582/2025_H3N2	1522	interpolated	19.42	2	midpoint
seqneut25to26_sera_0002	A/NewSouthWales/2526015584/2025_H3N2	2490	interpolated	4.438	2	midpoint
seqneut25to26_sera_0002	A/Norway/8765/2025_H3N2	2119	interpolated	346.1	2	midpoint
seqneut25to26_sera_0002	A/Norway/8976/2025_H3N2	1704	interpolated	193.9	2	midpoint
seqneut25to26_sera_0002	A/Norway/9107/2025_H1N1	171.1	interpolated	12.04	2	midpoint
seqneut25to26_sera_0002	A/Norway/9556/2025_H1N1	103.6	interpolated	20.98	2	midpoint
seqneut25to26_sera_0002	A/Peru/GIHSN-04-1089/2025_H3N2	4598	interpolated	1958	2	midpoint
seqneut25to26_sera_0002	A/Philippines/SARI25-1425/2025_H1N1	101.3	interpolated	13.38	2	midpoint
seqneut25to26_sera_0002	A/Queensland/2526516675/2025_H3N2	1374	interpolated	829.8	2	midpoint
seqneut25to26_sera_0002	A/SouthAfrica/PET37604/2025_H3N2	6856	interpolated	813.1	2	midpoint
seqneut25to26_sera_0002	A/SouthAfrica/PET37625/2025_H3N2	7099	interpolated	1287	2	midpoint
seqneut25to26_sera_0002	A/SouthAustralia/2519001037/2025_H1N1	226.1	interpolated	4.034	2	midpoint
seqneut25to26_sera_0002	A/SouthAustralia/2520702747/2025_H1N1	184.5	interpolated	35.58	2	midpoint
seqneut25to26_sera_0002	A/SouthAustralia/2523012764/2025_H1N1	212.4	interpolated	44.03	2	midpoint
seqneut25to26_sera_0002	A/SouthAustralia/2523812314/2025_H3N2	2412	interpolated	918.7	2	midpoint
seqneut25to26_sera_0002	A/SouthAustralia/2524408801/2025_H3N2	2390	interpolated	365.1	2	midpoint
seqneut25to26_sera_0002	A/SouthAustralia/2524712956/2025_H1N1	87.44	interpolated	4.288	2	midpoint
seqneut25to26_sera_0002	A/SouthAustralia/2525607496/2025_H3N2	3962	interpolated	992.8	2	midpoint
seqneut25to26_sera_0002	A/SouthAustralia/2527003588/2025_H3N2	1105	interpolated	26.6	2	midpoint
seqneut25to26_sera_0002	A/SouthAustralia/2527213276/2025_H3N2	1517	interpolated	209.4	2	midpoint
seqneut25to26_sera_0002	A/SouthAustralia/2527612456/2025_H1N1	104.4	interpolated	3.91	2	midpoint
seqneut25to26_sera_0002	A/SouthAustralia/2527902708/2025_H3N2	597.1	interpolated	91.67	2	midpoint
seqneut25to26_sera_0002	A/Sydney/1359/2024_H3N2	6561	interpolated	764.7	2	midpoint
seqneut25to26_sera_0002	A/Sydney/400/2025_H1N1	222.9	interpolated	3.803	2	midpoint
seqneut25to26_sera_0002	A/Tasmania/2521815682/2025_H3N2	1664	interpolated	23.08	2	midpoint
seqneut25to26_sera_0002	A/Thailand/8/2022_H3N2	8129	interpolated	3483	3	midpoint
seqneut25to26_sera_0002	A/Vermont/73/2025_H3N2	2866	interpolated	1179	2	midpoint
seqneut25to26_sera_0002	A/Victoria/4897/2022_IVR-238_H1N1	4268	interpolated	447.5	3	midpoint
seqneut25to26_sera_0002	A/Wisconsin/588/2019_H1N1	1915	interpolated	215.7	3	midpoint
seqneut25to26_sera_0002	A/Wisconsin/67/2022_H1N1	188.7	interpolated	13.5	3	midpoint
seqneut25to26_sera_0002	A/Zacapa/FLU-261/2025_H1N1	294.4	interpolated	22.83	2	midpoint
seqneut25to26_sera_0003	A/Alagoas/4130/2025_H3N2	1.362e+04	lower	0	2	midpoint
seqneut25to26_sera_0003	A/Anapolis/LEIAL6543/2025_H3N2	1.182e+04	lower	1796	2	midpoint
seqneut25to26_sera_0003	A/Andalucia/PMC-00977/2025_H1N1	40	upper	0	2	midpoint
seqneut25to26_sera_0003	A/Aragon/2046/2025_H1N1	40	upper	0	2	midpoint
seqneut25to26_sera_0003	A/Arica/59150/2025_H3N2	1.319e+04	interpolated	194.9	2	midpoint
seqneut25to26_sera_0003	A/Bahia/3102/2025_H3N2	1.362e+04	lower	0	2	midpoint
seqneut25to26_sera_0003	A/Bangkok/1803/2025_H1N1	43.42	interpolated	1.658	2	midpoint
seqneut25to26_sera_0003	A/Bangkok/P2229/2025_H1N1	40	upper	0	2	midpoint
seqneut25to26_sera_0003	A/Bangkok/P2323/2025_H3N2	1.362e+04	lower	0	2	midpoint
seqneut25to26_sera_0003	A/Bangkok/P2390/2025_H3N2	1.362e+04	lower	0	2	midpoint
seqneut25to26_sera_0003	A/Bangkok/P2391/2025_H3N2	1.362e+04	lower	0	2	midpoint
seqneut25to26_sera_0003	A/Bangkok/P2572/2025_H3N2	1.362e+04	lower	0	2	midpoint
seqneut25to26_sera_0003	A/Bangkok/P2921/2025_H3N2	1.362e+04	lower	0	2	midpoint
seqneut25to26_sera_0003	A/Bangkok/P3067/2025_H1N1	40	upper	0	2	midpoint
seqneut25to26_sera_0003	A/Bangkok/P3263/2025_H3N2	1.362e+04	lower	0	2	midpoint
seqneut25to26_sera_0003	A/Belgium/H0097/2025_H3N2	1.362e+04	lower	0	2	midpoint
seqneut25to26_sera_0003	A/Bhutan/1267/2025_H3N2	1.362e+04	lower	0	2	midpoint
seqneut25to26_sera_0003	A/Bhutan/7/2025_H3N2	1.362e+04	lower	0	2	midpoint
seqneut25to26_sera_0003	A/BritishColumbia/PHL-2473/2025_H1N1	40	upper	0	2	midpoint
seqneut25to26_sera_0003	A/California/61/2025_H3N2	1.362e+04	lower	0	2	midpoint
seqneut25to26_sera_0003	A/California/63/2025_H1N1	40.25	upper	0.2466	2	midpoint
seqneut25to26_sera_0003	A/Canberra/465/2025_H1N1	44.47	upper	4.471	2	midpoint
seqneut25to26_sera_0003	A/Canberra/530/2025_H1N1	40	upper	0	2	midpoint
seqneut25to26_sera_0003	A/Catalonia/NSVH102689455/2025_H1N1	43.46	interpolated	1.32	2	midpoint
seqneut25to26_sera_0003	A/Colorado/105/2025_H1N1	40	upper	0	2	midpoint
seqneut25to26_sera_0003	A/CoteDIvoire/2007/2025_H1N1	40	upper	0	2	midpoint
seqneut25to26_sera_0003	A/Croatia/10136RV/2023-egg_H3N2	1.362e+04	lower	0	2	midpoint
seqneut25to26_sera_0003	A/Darwin/1405/2025_H1N1	40	upper	0	2	midpoint
seqneut25to26_sera_0003	A/Darwin/1461/2025_H3N2	1.362e+04	lower	0	2	midpoint
seqneut25to26_sera_0003	A/Denmark/3070/2025_H1N1	40	upper	0	2	midpoint
seqneut25to26_sera_0003	A/DistrictOfColumbia/27/2023_H3N2	1.362e+04	lower	0	2	midpoint
seqneut25to26_sera_0003	A/DistrictOfColumbia/57/2025_H3N2	1.362e+04	lower	0	2	midpoint
seqneut25to26_sera_0003	A/DistritoFederal/250106000728/2025_H3N2	1.036e+04	interpolated	1138	2	midpoint
seqneut25to26_sera_0003	A/DistritoFederal/2578578201/2025_H3N2	1.362e+04	lower	0	2	midpoint
seqneut25to26_sera_0003	A/England/174/2025_H3N2	1.362e+04	lower		1	midpoint
seqneut25to26_sera_0003	A/England/1822256/2025_H1N1	217.3	interpolated	1.602	2	midpoint
seqneut25to26_sera_0003	A/England/1837734/2025_H3N2	1.362e+04	lower	0	2	midpoint
seqneut25to26_sera_0003	A/England/1837737/2025_H3N2	1.362e+04	lower	0	2	midpoint
seqneut25to26_sera_0003	A/France/ARA-HCL025155099501/2025_H1N1	40	upper		1	midpoint
seqneut25to26_sera_0003	A/Galicia/GA-CHUAC-451/2025_H3N2	1.362e+04	lower	0	2	midpoint
seqneut25to26_sera_0003	A/Ghana/ARI-25-1125/2025_H1N1	249.6	interpolated	15.9	2	midpoint
seqneut25to26_sera_0003	A/Ghana/FS-25-7077/2025_H3N2	1.362e+04	lower	0	2	midpoint
seqneut25to26_sera_0003	A/Guangdong-Maonan/11438/2025_H3N2	1.362e+04	lower	0	2	midpoint
seqneut25to26_sera_0003	A/Guangdong-Meijiang/11256/2025_H3N2	1.362e+04	lower	0	2	midpoint
seqneut25to26_sera_0003	A/Guangxi-Daxin/1643/2025_H3N2	1.362e+04	lower	0	2	midpoint
seqneut25to26_sera_0003	A/Guangxi-Qingxiu/SWL11742/2025_H1N1	45.35	interpolated	1.188	2	midpoint
seqneut25to26_sera_0003	A/Hawaii/44/2025_H1N1	40	upper	0	2	midpoint
seqneut25to26_sera_0003	A/Hawaii/70/2019_H1N1	40	upper	0	3	midpoint
seqneut25to26_sera_0003	A/HongKong/1257/2025_H3N2	1.362e+04	lower	0	2	midpoint
seqneut25to26_sera_0003	A/HongKong/1382/2025_H3N2	1.362e+04	lower	0	2	midpoint
seqneut25to26_sera_0003	A/Indonesia/BIOKES-I-BT074/2025_H3N2	1.362e+04	lower	0	2	midpoint
seqneut25to26_sera_0003	A/Indonesia/BIOKES-INAD491/2025_H3N2	1.362e+04	lower	0	2	midpoint
seqneut25to26_sera_0003	A/Lao/820-2750/2025_H3N2	1.362e+04	lower	0	2	midpoint
seqneut25to26_sera_0003	A/Malaysia/IMR/SARI/2028/2025_H3N2	1.362e+04	lower	0	2	midpoint
seqneut25to26_sera_0003	A/Malaysia/IMR/SARI/2406/2025_H3N2	7389	interpolated	664.5	2	midpoint
seqneut25to26_sera_0003	A/Malaysia/IMR/SARI/2517/2025_H3N2	1.362e+04	lower	0	2	midpoint
seqneut25to26_sera_0003	A/Massachusetts/18/2022_H3N2	1.362e+04	lower	0	3	midpoint
seqneut25to26_sera_0003	A/Michigan/110/2025_H3N2	1.362e+04	lower	0	2	midpoint
seqneut25to26_sera_0003	A/Minnesota/96/2025_H3N2	1.362e+04	lower	0	2	midpoint
seqneut25to26_sera_0003	A/Missouri/11/2025_H1N1	40	upper	0	2	midpoint
seqneut25to26_sera_0003	A/NewSouthWales/2526015582/2025_H3N2	1.362e+04	lower	0	2	midpoint
seqneut25to26_sera_0003	A/NewSouthWales/2526015584/2025_H3N2	1.362e+04	lower	0	2	midpoint
seqneut25to26_sera_0003	A/Norway/8765/2025_H3N2	1.362e+04	lower	0	2	midpoint
seqneut25to26_sera_0003	A/Norway/8976/2025_H3N2	1.362e+04	lower	0	2	midpoint
seqneut25to26_sera_0003	A/Norway/9107/2025_H1N1	40	upper	0	2	midpoint
seqneut25to26_sera_0003	A/Norway/9556/2025_H1N1	40	upper	0	2	midpoint
seqneut25to26_sera_0003	A/Peru/GIHSN-04-1089/2025_H3N2	1.362e+04	lower	0	2	midpoint
seqneut25to26_sera_0003	A/Philippines/SARI25-1425/2025_H1N1	44.54	upper	4.544	2	midpoint
seqneut25to26_sera_0003	A/Queensland/2526516675/2025_H3N2	1.362e+04	lower	0	2	midpoint
seqneut25to26_sera_0003	A/SouthAfrica/PET37604/2025_H3N2	1.362e+04	lower	0	2	midpoint
seqneut25to26_sera_0003	A/SouthAfrica/PET37625/2025_H3N2	1.362e+04	lower	0	2	midpoint
seqneut25to26_sera_0003	A/SouthAustralia/2519001037/2025_H1N1	40	upper	0	2	midpoint
seqneut25to26_sera_0003	A/SouthAustralia/2520702747/2025_H1N1	40	upper	0	2	midpoint
seqneut25to26_sera_0003	A/SouthAustralia/2523012764/2025_H1N1	40	upper	0	2	midpoint
seqneut25to26_sera_0003	A/SouthAustralia/2523812314/2025_H3N2	1.362e+04	lower	0	2	midpoint
seqneut25to26_sera_0003	A/SouthAustralia/2524408801/2025_H3N2	1.362e+04	lower	0	2	midpoint
seqneut25to26_sera_0003	A/SouthAustralia/2524712956/2025_H1N1	48.06	interpolated	4.342	2	midpoint
seqneut25to26_sera_0003	A/SouthAustralia/2525607496/2025_H3N2	1.362e+04	lower	0	2	midpoint
seqneut25to26_sera_0003	A/SouthAustralia/2527003588/2025_H3N2	1.362e+04	lower	0	2	midpoint
seqneut25to26_sera_0003	A/SouthAustralia/2527213276/2025_H3N2	1.362e+04	lower	0	2	midpoint
seqneut25to26_sera_0003	A/SouthAustralia/2527612456/2025_H1N1	40	upper	0	2	midpoint
seqneut25to26_sera_0003	A/SouthAustralia/2527902708/2025_H3N2	1.117e+04	interpolated	15.41	2	midpoint
seqneut25to26_sera_0003	A/Sydney/1359/2024_H3N2	1.362e+04	lower	0	2	midpoint
seqneut25to26_sera_0003	A/Sydney/400/2025_H1N1	40	upper	0	2	midpoint
seqneut25to26_sera_0003	A/Tasmania/2521815682/2025_H3N2	1.362e+04	lower	0	2	midpoint
seqneut25to26_sera_0003	A/Thailand/8/2022_H3N2	1.362e+04	lower	0	3	midpoint
seqneut25to26_sera_0003	A/Vermont/73/2025_H3N2	1.362e+04	lower	0	2	midpoint
seqneut25to26_sera_0003	A/Victoria/4897/2022_IVR-238_H1N1	2190	interpolated	347.6	3	midpoint
seqneut25to26_sera_0003	A/Wisconsin/588/2019_H1N1	182.3	interpolated	30.18	3	midpoint
seqneut25to26_sera_0003	A/Wisconsin/67/2022_H1N1	54.46	interpolated	4.855	3	midpoint
seqneut25to26_sera_0003	A/Zacapa/FLU-261/2025_H1N1	40.41	upper	0.4133	2	midpoint
seqneut25to26_sera_0004	A/Alagoas/4130/2025_H3N2	73.49	interpolated	2.408	2	midpoint
seqneut25to26_sera_0004	A/Anapolis/LEIAL6543/2025_H3N2	44.46	interpolated		1	midpoint
seqneut25to26_sera_0004	A/Andalucia/PMC-00977/2025_H1N1	105.5	interpolated	7.268	2	midpoint
seqneut25to26_sera_0004	A/Aragon/2046/2025_H1N1	125.3	interpolated	19.37	2	midpoint
seqneut25to26_sera_0004	A/Bahia/3102/2025_H3N2	40	upper		1	midpoint
seqneut25to26_sera_0004	A/Bangkok/1803/2025_H1N1	157.3	interpolated	4.371	2	midpoint
seqneut25to26_sera_0004	A/Bangkok/P2229/2025_H1N1	123.5	interpolated	9.249	2	midpoint
seqneut25to26_sera_0004	A/Bangkok/P2323/2025_H3N2	74.17	interpolated	0.1925	2	midpoint
seqneut25to26_sera_0004	A/Bangkok/P2390/2025_H3N2	105.9	interpolated	3.21	2	midpoint
seqneut25to26_sera_0004	A/Bangkok/P2391/2025_H3N2	77.32	interpolated	8.767	2	midpoint
seqneut25to26_sera_0004	A/Bangkok/P2572/2025_H3N2	107.4	interpolated	0.7714	2	midpoint
seqneut25to26_sera_0004	A/Bangkok/P2921/2025_H3N2	136.2	interpolated	2.531	2	midpoint
seqneut25to26_sera_0004	A/Bangkok/P3067/2025_H1N1	161.1	interpolated	58.98	2	midpoint
seqneut25to26_sera_0004	A/Bangkok/P3263/2025_H3N2	116.1	interpolated		1	midpoint
seqneut25to26_sera_0004	A/Belgium/H0097/2025_H3N2	280.8	interpolated	1.586	2	midpoint
seqneut25to26_sera_0004	A/Bhutan/1267/2025_H3N2	85.92	interpolated	22.63	2	midpoint
seqneut25to26_sera_0004	A/Bhutan/7/2025_H3N2	90.68	interpolated	1.176	2	midpoint
seqneut25to26_sera_0004	A/BritishColumbia/PHL-2473/2025_H1N1	152.1	interpolated	10.03	2	midpoint
seqneut25to26_sera_0004	A/California/61/2025_H3N2	113.6	interpolated	3.189	2	midpoint
seqneut25to26_sera_0004	A/California/63/2025_H1N1	146.3	interpolated	33.96	2	midpoint
seqneut25to26_sera_0004	A/Canberra/465/2025_H1N1	182.9	interpolated	19.03	2	midpoint
seqneut25to26_sera_0004	A/Canberra/530/2025_H1N1	118.6	interpolated	1.912	2	midpoint
seqneut25to26_sera_0004	A/Catalonia/NSVH102689455/2025_H1N1	185	interpolated	0.9424	2	midpoint
seqneut25to26_sera_0004	A/Colorado/105/2025_H1N1	113.7	interpolated	13.23	2	midpoint
seqneut25to26_sera_0004	A/CoteDIvoire/2007/2025_H1N1	134.9	interpolated	6.228	2	midpoint
seqneut25to26_sera_0004	A/Croatia/10136RV/2023-egg_H3N2	106.2	interpolated		1	midpoint
seqneut25to26_sera_0004	A/Darwin/1405/2025_H1N1	156.6	interpolated	11.57	2	midpoint
seqneut25to26_sera_0004	A/Denmark/3070/2025_H1N1	172.3	interpolated	45.15	2	midpoint
seqneut25to26_sera_0004	A/DistrictOfColumbia/27/2023_H3N2	90.42	interpolated		1	midpoint
seqneut25to26_sera_0004	A/DistrictOfColumbia/57/2025_H3N2	90.82	interpolated		1	midpoint
seqneut25to26_sera_0004	A/DistritoFederal/2578578201/2025_H3N2	40	upper		1	midpoint
seqneut25to26_sera_0004	A/England/174/2025_H3N2	171.7	interpolated		1	midpoint
seqneut25to26_sera_0004	A/England/1822256/2025_H1N1	146.2	interpolated	6.634	2	midpoint
seqneut25to26_sera_0004	A/England/1837734/2025_H3N2	114.1	interpolated	9.106	2	midpoint
seqneut25to26_sera_0004	A/England/1837737/2025_H3N2	56.42	interpolated		1	midpoint
seqneut25to26_sera_0004	A/France/ARA-HCL025155099501/2025_H1N1	99.51	interpolated		1	midpoint
seqneut25to26_sera_0004	A/Galicia/GA-CHUAC-451/2025_H3N2	109.8	interpolated	12.54	2	midpoint
seqneut25to26_sera_0004	A/Ghana/ARI-25-1125/2025_H1N1	118.5	interpolated	28.32	2	midpoint
seqneut25to26_sera_0004	A/Ghana/FS-25-7077/2025_H3N2	104	interpolated	5.055	2	midpoint
seqneut25to26_sera_0004	A/Guangdong-Maonan/11438/2025_H3N2	163	interpolated	48.35	2	midpoint
seqneut25to26_sera_0004	A/Guangdong-Meijiang/11256/2025_H3N2	246.6	interpolated	34.05	2	midpoint
seqneut25to26_sera_0004	A/Guangxi-Daxin/1643/2025_H3N2	98.62	interpolated	3.81	2	midpoint
seqneut25to26_sera_0004	A/Guangxi-Qingxiu/SWL11742/2025_H1N1	143.8	interpolated	17.64	2	midpoint
seqneut25to26_sera_0004	A/Hawaii/44/2025_H1N1	146	interpolated	11.62	2	midpoint
seqneut25to26_sera_0004	A/Hawaii/70/2019_H1N1	260.2	interpolated	6.403	3	midpoint
seqneut25to26_sera_0004	A/HongKong/1257/2025_H3N2	66.4	interpolated		1	midpoint
seqneut25to26_sera_0004	A/HongKong/1382/2025_H3N2	116.2	interpolated	18.56	2	midpoint
seqneut25to26_sera_0004	A/Indonesia/BIOKES-I-BT074/2025_H3N2	421.7	interpolated	46.09	2	midpoint
seqneut25to26_sera_0004	A/Indonesia/BIOKES-INAD491/2025_H3N2	162	interpolated	19	2	midpoint
seqneut25to26_sera_0004	A/Lao/820-2750/2025_H3N2	90.43	interpolated	1.647	2	midpoint
seqneut25to26_sera_0004	A/Malaysia/IMR/SARI/2028/2025_H3N2	198.9	interpolated	7.452	2	midpoint
seqneut25to26_sera_0004	A/Malaysia/IMR/SARI/2406/2025_H3N2	72.51	interpolated	19.23	2	midpoint
seqneut25to26_sera_0004	A/Malaysia/IMR/SARI/2517/2025_H3N2	98.75	interpolated	3.109	2	midpoint
seqneut25to26_sera_0004	A/Massachusetts/18/2022_H3N2	105.6	interpolated	5.144	3	midpoint
seqneut25to26_sera_0004	A/Minnesota/96/2025_H3N2	77.47	interpolated	1.01	2	midpoint
seqneut25to26_sera_0004	A/Missouri/11/2025_H1N1	104.6	interpolated	13.19	2	midpoint
seqneut25to26_sera_0004	A/NewSouthWales/2526015582/2025_H3N2	86.92	interpolated	12.7	2	midpoint
seqneut25to26_sera_0004	A/NewSouthWales/2526015584/2025_H3N2	98.51	interpolated	4.289	2	midpoint
seqneut25to26_sera_0004	A/Norway/8765/2025_H3N2	92.71	interpolated	1.463	2	midpoint
seqneut25to26_sera_0004	A/Norway/8976/2025_H3N2	107.8	interpolated	5.774	2	midpoint
seqneut25to26_sera_0004	A/Norway/9107/2025_H1N1	142.3	interpolated	9.865	2	midpoint
seqneut25to26_sera_0004	A/Norway/9556/2025_H1N1	140.8	interpolated	10.31	2	midpoint
seqneut25to26_sera_0004	A/Peru/GIHSN-04-1089/2025_H3N2	95.82	interpolated	11.48	2	midpoint
seqneut25to26_sera_0004	A/Philippines/SARI25-1425/2025_H1N1	208.4	interpolated	4.528	2	midpoint
seqneut25to26_sera_0004	A/Queensland/2526516675/2025_H3N2	98.22	interpolated	5.217	2	midpoint
seqneut25to26_sera_0004	A/SouthAfrica/PET37604/2025_H3N2	190	interpolated	16.38	2	midpoint
seqneut25to26_sera_0004	A/SouthAfrica/PET37625/2025_H3N2	185.7	interpolated	21.72	2	midpoint
seqneut25to26_sera_0004	A/SouthAustralia/2519001037/2025_H1N1	144.1	interpolated	0.05905	2	midpoint
seqneut25to26_sera_0004	A/SouthAustralia/2520702747/2025_H1N1	186	interpolated	20.99	2	midpoint
seqneut25to26_sera_0004	A/SouthAustralia/2523012764/2025_H1N1	159.4	interpolated	2.308	2	midpoint
seqneut25to26_sera_0004	A/SouthAustralia/2523812314/2025_H3N2	144.7	interpolated	10.55	2	midpoint
seqneut25to26_sera_0004	A/SouthAustralia/2524408801/2025_H3N2	83.21	interpolated	5.988	2	midpoint
seqneut25to26_sera_0004	A/SouthAustralia/2524712956/2025_H1N1	146.8	interpolated	11.39	2	midpoint
seqneut25to26_sera_0004	A/SouthAustralia/2525607496/2025_H3N2	104.5	interpolated	6.267	2	midpoint
seqneut25to26_sera_0004	A/SouthAustralia/2527213276/2025_H3N2	104.1	interpolated	1.993	2	midpoint
seqneut25to26_sera_0004	A/SouthAustralia/2527612456/2025_H1N1	84.45	interpolated	0.4683	2	midpoint
seqneut25to26_sera_0004	A/SouthAustralia/2527902708/2025_H3N2	79.2	interpolated		1	midpoint
seqneut25to26_sera_0004	A/Sydney/1359/2024_H3N2	148.6	interpolated	23.46	2	midpoint
seqneut25to26_sera_0004	A/Sydney/400/2025_H1N1	103.9	interpolated	7.881	2	midpoint
seqneut25to26_sera_0004	A/Tasmania/2521815682/2025_H3N2	71.73	interpolated		1	midpoint
seqneut25to26_sera_0004	A/Thailand/8/2022_H3N2	238.1	interpolated	39.34	3	midpoint
seqneut25to26_sera_0004	A/Vermont/73/2025_H3N2	74.24	interpolated	18.98	2	midpoint
seqneut25to26_sera_0004	A/Victoria/4897/2022_IVR-238_H1N1	502.3	interpolated	87.81	3	midpoint
seqneut25to26_sera_0004	A/Wisconsin/588/2019_H1N1	302.5	interpolated	42.3	3	midpoint
seqneut25to26_sera_0004	A/Wisconsin/67/2022_H1N1	173.8	interpolated	10.69	3	midpoint
seqneut25to26_sera_0004	A/Zacapa/FLU-261/2025_H1N1	152.6	interpolated	23.14	2	midpoint
seqneut25to26_sera_0005	A/Alagoas/4130/2025_H3N2	173.2	interpolated	34.61	2	midpoint
seqneut25to26_sera_0005	A/Andalucia/PMC-00977/2025_H1N1	73.38	interpolated	29.86	2	midpoint
seqneut25to26_sera_0005	A/Aragon/2046/2025_H1N1	90.05	interpolated	26.59	2	midpoint
seqneut25to26_sera_0005	A/Arica/59150/2025_H3N2	40	upper	0	2	midpoint
seqneut25to26_sera_0005	A/Bahia/3102/2025_H3N2	98.46	interpolated	28.9	2	midpoint
seqneut25to26_sera_0005	A/Bangkok/1803/2025_H1N1	115.8	interpolated	20.67	2	midpoint
seqneut25to26_sera_0005	A/Bangkok/P2229/2025_H1N1	83.71	interpolated	28.94	2	midpoint
seqneut25to26_sera_0005	A/Bangkok/P2323/2025_H3N2	155.3	interpolated	64.91	2	midpoint
seqneut25to26_sera_0005	A/Bangkok/P2390/2025_H3N2	57.92	upper	17.92	2	midpoint
seqneut25to26_sera_0005	A/Bangkok/P2391/2025_H3N2	40.62	upper	0.6201	2	midpoint
seqneut25to26_sera_0005	A/Bangkok/P2572/2025_H3N2	89.83	interpolated	22.58	2	midpoint
seqneut25to26_sera_0005	A/Bangkok/P2921/2025_H3N2	68.31	interpolated		1	midpoint
seqneut25to26_sera_0005	A/Bangkok/P3067/2025_H1N1	73.09	interpolated	2.607	2	midpoint
seqneut25to26_sera_0005	A/Bangkok/P3263/2025_H3N2	271.2	interpolated		1	midpoint
seqneut25to26_sera_0005	A/Belgium/H0097/2025_H3N2	45.07	upper	5.074	2	midpoint
seqneut25to26_sera_0005	A/Bhutan/1267/2025_H3N2	81.41	interpolated	30.03	2	midpoint
seqneut25to26_sera_0005	A/BritishColumbia/PHL-2473/2025_H1N1	106.5	interpolated	6.983	2	midpoint
seqneut25to26_sera_0005	A/California/61/2025_H3N2	155.7	interpolated	64.64	2	midpoint
seqneut25to26_sera_0005	A/California/63/2025_H1N1	108.2	interpolated	35.18	2	midpoint
seqneut25to26_sera_0005	A/Canberra/465/2025_H1N1	148.6	interpolated	27.5	2	midpoint
seqneut25to26_sera_0005	A/Canberra/530/2025_H1N1	82.37	interpolated	26.77	2	midpoint
seqneut25to26_sera_0005	A/Catalonia/NSVH102689455/2025_H1N1	120.5	interpolated	14.67	2	midpoint
seqneut25to26_sera_0005	A/Colorado/105/2025_H1N1	62.33	interpolated	1.576	2	midpoint
seqneut25to26_sera_0005	A/CoteDIvoire/2007/2025_H1N1	96.96	interpolated	49.06	2	midpoint
seqneut25to26_sera_0005	A/Croatia/10136RV/2023-egg_H3N2	103.6	interpolated	54.9	2	midpoint
seqneut25to26_sera_0005	A/Darwin/1405/2025_H1N1	182.3	interpolated	19.55	2	midpoint
seqneut25to26_sera_0005	A/Darwin/1461/2025_H3N2	111.1	interpolated		1	midpoint
seqneut25to26_sera_0005	A/Denmark/3070/2025_H1N1	154	interpolated	2.124	2	midpoint
seqneut25to26_sera_0005	A/DistrictOfColumbia/27/2023_H3N2	113.6	interpolated	13.7	2	midpoint
seqneut25to26_sera_0005	A/DistrictOfColumbia/57/2025_H3N2	40	upper		1	midpoint
seqneut25to26_sera_0005	A/DistritoFederal/250106000728/2025_H3N2	40	upper		1	midpoint
seqneut25to26_sera_0005	A/DistritoFederal/2578578201/2025_H3N2	40	upper	0	2	midpoint
seqneut25to26_sera_0005	A/England/1822256/2025_H1N1	114.4	interpolated	37.12	2	midpoint
seqneut25to26_sera_0005	A/England/1837734/2025_H3N2	58.11	upper	18.11	2	midpoint
seqneut25to26_sera_0005	A/England/1837737/2025_H3N2	65.46	upper	25.46	2	midpoint
seqneut25to26_sera_0005	A/France/ARA-HCL025155099501/2025_H1N1	103.7	interpolated		1	midpoint
seqneut25to26_sera_0005	A/Galicia/GA-CHUAC-451/2025_H3N2	40	upper		1	midpoint
seqneut25to26_sera_0005	A/Ghana/ARI-25-1125/2025_H1N1	116.1	interpolated	1.139	2	midpoint
seqneut25to26_sera_0005	A/Guangdong-Maonan/11438/2025_H3N2	161.8	interpolated		1	midpoint
seqneut25to26_sera_0005	A/Guangdong-Meijiang/11256/2025_H3N2	97.37	interpolated	4.385	2	midpoint
seqneut25to26_sera_0005	A/Guangxi-Daxin/1643/2025_H3N2	129.9	interpolated		1	midpoint
seqneut25to26_sera_0005	A/Guangxi-Qingxiu/SWL11742/2025_H1N1	129.6	interpolated	22.53	2	midpoint
seqneut25to26_sera_0005	A/Hawaii/44/2025_H1N1	162.1	interpolated	28.51	2	midpoint
seqneut25to26_sera_0005	A/Hawaii/70/2019_H1N1	45.6	interpolated	1.882	3	midpoint
seqneut25to26_sera_0005	A/HongKong/1257/2025_H3N2	77.07	interpolated	11.36	2	midpoint
seqneut25to26_sera_0005	A/HongKong/1382/2025_H3N2	372.5	interpolated	4.172	2	midpoint
seqneut25to26_sera_0005	A/Indonesia/BIOKES-I-BT074/2025_H3N2	64.74	upper	24.74	2	midpoint
seqneut25to26_sera_0005	A/Indonesia/BIOKES-INAD491/2025_H3N2	181.9	interpolated		1	midpoint
seqneut25to26_sera_0005	A/Lao/820-2750/2025_H3N2	88.61	interpolated	28.09	2	midpoint
seqneut25to26_sera_0005	A/Malaysia/IMR/SARI/2028/2025_H3N2	53.47	interpolated	5.316	2	midpoint
seqneut25to26_sera_0005	A/Malaysia/IMR/SARI/2406/2025_H3N2	70.17	interpolated	14.43	2	midpoint
seqneut25to26_sera_0005	A/Malaysia/IMR/SARI/2517/2025_H3N2	74.07	interpolated	5.531	2	midpoint
seqneut25to26_sera_0005	A/Massachusetts/18/2022_H3N2	40	upper		1	midpoint
seqneut25to26_sera_0005	A/Michigan/110/2025_H3N2	40	upper		1	midpoint
seqneut25to26_sera_0005	A/Minnesota/96/2025_H3N2	64.49	interpolated	3.273	2	midpoint
seqneut25to26_sera_0005	A/Missouri/11/2025_H1N1	82.61	interpolated	8.093	2	midpoint
seqneut25to26_sera_0005	A/NewSouthWales/2526015582/2025_H3N2	70.29	upper	30.29	2	midpoint
seqneut25to26_sera_0005	A/NewSouthWales/2526015584/2025_H3N2	167.4	interpolated	8.871	2	midpoint
seqneut25to26_sera_0005	A/Norway/8765/2025_H3N2	116.7	interpolated		1	midpoint
seqneut25to26_sera_0005	A/Norway/8976/2025_H3N2	59.58	upper	19.58	2	midpoint
seqneut25to26_sera_0005	A/Norway/9107/2025_H1N1	119.6	interpolated	13.27	2	midpoint
seqneut25to26_sera_0005	A/Norway/9556/2025_H1N1	98.28	interpolated	4.243	2	midpoint
seqneut25to26_sera_0005	A/Peru/GIHSN-04-1089/2025_H3N2	40	upper		1	midpoint
seqneut25to26_sera_0005	A/Philippines/SARI25-1425/2025_H1N1	93.12	interpolated	17.79	2	midpoint
seqneut25to26_sera_0005	A/Queensland/2526516675/2025_H3N2	58.88	upper	18.88	2	midpoint
seqneut25to26_sera_0005	A/SouthAfrica/PET37604/2025_H3N2	200.4	interpolated	42.12	2	midpoint
seqneut25to26_sera_0005	A/SouthAfrica/PET37625/2025_H3N2	98.66	interpolated	43.81	2	midpoint
seqneut25to26_sera_0005	A/SouthAustralia/2519001037/2025_H1N1	137.2	interpolated	3.189	2	midpoint
seqneut25to26_sera_0005	A/SouthAustralia/2520702747/2025_H1N1	69.21	interpolated	24.85	2	midpoint
seqneut25to26_sera_0005	A/SouthAustralia/2523012764/2025_H1N1	119.7	interpolated	50.76	2	midpoint
seqneut25to26_sera_0005	A/SouthAustralia/2523812314/2025_H3N2	58.4	upper	18.4	2	midpoint
seqneut25to26_sera_0005	A/SouthAustralia/2524408801/2025_H3N2	74.4	interpolated		1	midpoint
seqneut25to26_sera_0005	A/SouthAustralia/2524712956/2025_H1N1	192.3	interpolated	16.93	2	midpoint
seqneut25to26_sera_0005	A/SouthAustralia/2525607496/2025_H3N2	40	upper		1	midpoint
seqneut25to26_sera_0005	A/SouthAustralia/2527213276/2025_H3N2	66.4	interpolated		1	midpoint
seqneut25to26_sera_0005	A/SouthAustralia/2527612456/2025_H1N1	75.5	interpolated	1.716	2	midpoint
seqneut25to26_sera_0005	A/SouthAustralia/2527902708/2025_H3N2	203.1	interpolated		1	midpoint
seqneut25to26_sera_0005	A/Sydney/1359/2024_H3N2	40	upper		1	midpoint
seqneut25to26_sera_0005	A/Sydney/400/2025_H1N1	80.53	interpolated	1.138	2	midpoint
seqneut25to26_sera_0005	A/Tasmania/2521815682/2025_H3N2	57.06	interpolated	14.41	2	midpoint
seqneut25to26_sera_0005	A/Thailand/8/2022_H3N2	40	upper	0	3	midpoint
seqneut25to26_sera_0005	A/Vermont/73/2025_H3N2	40	upper		1	midpoint
seqneut25to26_sera_0005	A/Victoria/4897/2022_IVR-238_H1N1	306.6	interpolated	12.64	3	midpoint
seqneut25to26_sera_0005	A/Wisconsin/588/2019_H1N1	79.96	interpolated	29.52	3	midpoint
seqneut25to26_sera_0005	A/Wisconsin/67/2022_H1N1	158.5	interpolated	5.897	3	midpoint
seqneut25to26_sera_0005	A/Zacapa/FLU-261/2025_H1N1	104	interpolated	28.31	2	midpoint
seqneut25to26_sera_0006	A/Alagoas/4130/2025_H3N2	624.5	interpolated	43.7	2	midpoint
seqneut25to26_sera_0006	A/Anapolis/LEIAL6543/2025_H3N2	597.6	interpolated	262.2	2	midpoint
seqneut25to26_sera_0006	A/Andalucia/PMC-00977/2025_H1N1	415	interpolated	23.14	2	midpoint
seqneut25to26_sera_0006	A/Aragon/2046/2025_H1N1	458.4	interpolated	5.925	2	midpoint
seqneut25to26_sera_0006	A/Arica/59150/2025_H3N2	332.6	interpolated	17.24	2	midpoint
seqneut25to26_sera_0006	A/Bahia/3102/2025_H3N2	544.7	interpolated	92.35	2	midpoint
seqneut25to26_sera_0006	A/Bangkok/1803/2025_H1N1	420.1	interpolated	24.4	2	midpoint
seqneut25to26_sera_0006	A/Bangkok/P2229/2025_H1N1	362.3	interpolated	8.57	2	midpoint
seqneut25to26_sera_0006	A/Bangkok/P2323/2025_H3N2	225.7	interpolated	37.04	2	midpoint
seqneut25to26_sera_0006	A/Bangkok/P2390/2025_H3N2	230.4	interpolated	1.115	2	midpoint
seqneut25to26_sera_0006	A/Bangkok/P2391/2025_H3N2	238.3	interpolated	19.51	2	midpoint
seqneut25to26_sera_0006	A/Bangkok/P2572/2025_H3N2	246.8	interpolated	3.587	2	midpoint
seqneut25to26_sera_0006	A/Bangkok/P2921/2025_H3N2	511.1	interpolated	5.205	2	midpoint
seqneut25to26_sera_0006	A/Bangkok/P3067/2025_H1N1	404.7	interpolated	22.89	2	midpoint
seqneut25to26_sera_0006	A/Bangkok/P3263/2025_H3N2	716	interpolated	426	2	midpoint
seqneut25to26_sera_0006	A/Belgium/H0097/2025_H3N2	436.6	interpolated	51.52	2	midpoint
seqneut25to26_sera_0006	A/Bhutan/1267/2025_H3N2	383.7	interpolated	34.33	2	midpoint
seqneut25to26_sera_0006	A/Bhutan/7/2025_H3N2	511.4	interpolated	11.03	2	midpoint
seqneut25to26_sera_0006	A/BritishColumbia/PHL-2473/2025_H1N1	350.9	interpolated	15.5	2	midpoint
seqneut25to26_sera_0006	A/California/61/2025_H3N2	238.1	interpolated	21.78	2	midpoint
seqneut25to26_sera_0006	A/California/63/2025_H1N1	363	interpolated	110.4	2	midpoint
seqneut25to26_sera_0006	A/Canberra/465/2025_H1N1	406.3	interpolated	36.48	2	midpoint
seqneut25to26_sera_0006	A/Canberra/530/2025_H1N1	401.1	interpolated	34.61	2	midpoint
seqneut25to26_sera_0006	A/Catalonia/NSVH102689455/2025_H1N1	490.8	interpolated	12.1	2	midpoint
seqneut25to26_sera_0006	A/Colorado/105/2025_H1N1	498.3	interpolated	22.34	2	midpoint
seqneut25to26_sera_0006	A/CoteDIvoire/2007/2025_H1N1	370.5	interpolated	44.37	2	midpoint
seqneut25to26_sera_0006	A/Croatia/10136RV/2023-egg_H3N2	910.5	interpolated	311.6	2	midpoint
seqneut25to26_sera_0006	A/Darwin/1405/2025_H1N1	439.5	interpolated	89.66	2	midpoint
seqneut25to26_sera_0006	A/Darwin/1461/2025_H3N2	384.3	interpolated	144.7	2	midpoint
seqneut25to26_sera_0006	A/Denmark/3070/2025_H1N1	418.8	interpolated	20.34	2	midpoint
seqneut25to26_sera_0006	A/DistrictOfColumbia/27/2023_H3N2	563.6	interpolated	25.51	2	midpoint
seqneut25to26_sera_0006	A/DistrictOfColumbia/57/2025_H3N2	220.8	interpolated	2.877	2	midpoint
seqneut25to26_sera_0006	A/DistritoFederal/250106000728/2025_H3N2	199.8	interpolated	63.39	2	midpoint
seqneut25to26_sera_0006	A/DistritoFederal/2578578201/2025_H3N2	378.2	interpolated	34.96	2	midpoint
seqneut25to26_sera_0006	A/England/174/2025_H3N2	876.8	interpolated		1	midpoint
seqneut25to26_sera_0006	A/England/1822256/2025_H1N1	377.9	interpolated	30.21	2	midpoint
seqneut25to26_sera_0006	A/England/1837734/2025_H3N2	249.9	interpolated	3.979	2	midpoint
seqneut25to26_sera_0006	A/England/1837737/2025_H3N2	266.4	interpolated	14.15	2	midpoint
seqneut25to26_sera_0006	A/France/ARA-HCL025155099501/2025_H1N1	421.8	interpolated		1	midpoint
seqneut25to26_sera_0006	A/Galicia/GA-CHUAC-451/2025_H3N2	545.3	interpolated	56.52	2	midpoint
seqneut25to26_sera_0006	A/Ghana/ARI-25-1125/2025_H1N1	500.6	interpolated	14.95	2	midpoint
seqneut25to26_sera_0006	A/Ghana/FS-25-7077/2025_H3N2	237.2	interpolated	0.8782	2	midpoint
seqneut25to26_sera_0006	A/Guangdong-Maonan/11438/2025_H3N2	538.5	interpolated	52.35	2	midpoint
seqneut25to26_sera_0006	A/Guangdong-Meijiang/11256/2025_H3N2	576.2	interpolated	19.31	2	midpoint
seqneut25to26_sera_0006	A/Guangxi-Daxin/1643/2025_H3N2	654.9	interpolated	92.36	2	midpoint
seqneut25to26_sera_0006	A/Guangxi-Qingxiu/SWL11742/2025_H1N1	397.4	interpolated	51.02	2	midpoint
seqneut25to26_sera_0006	A/Hawaii/44/2025_H1N1	491.3	interpolated	4.959	2	midpoint
seqneut25to26_sera_0006	A/Hawaii/70/2019_H1N1	444.7	interpolated	15.31	3	midpoint
seqneut25to26_sera_0006	A/HongKong/1257/2025_H3N2	422.7	interpolated		1	midpoint
seqneut25to26_sera_0006	A/HongKong/1382/2025_H3N2	310.4	interpolated	74.37	2	midpoint
seqneut25to26_sera_0006	A/Indonesia/BIOKES-I-BT074/2025_H3N2	562	interpolated	31.16	2	midpoint
seqneut25to26_sera_0006	A/Indonesia/BIOKES-INAD491/2025_H3N2	688.7	interpolated	80.88	2	midpoint
seqneut25to26_sera_0006	A/Lao/820-2750/2025_H3N2	613.1	interpolated	63.27	2	midpoint
seqneut25to26_sera_0006	A/Malaysia/IMR/SARI/2028/2025_H3N2	640.2	interpolated	120.7	2	midpoint
seqneut25to26_sera_0006	A/Malaysia/IMR/SARI/2406/2025_H3N2	190.8	interpolated	43.42	2	midpoint
seqneut25to26_sera_0006	A/Malaysia/IMR/SARI/2517/2025_H3N2	211.7	interpolated	15.43	2	midpoint
seqneut25to26_sera_0006	A/Massachusetts/18/2022_H3N2	794.4	interpolated	218.4	3	midpoint
seqneut25to26_sera_0006	A/Michigan/110/2025_H3N2	436.4	interpolated	58.1	2	midpoint
seqneut25to26_sera_0006	A/Minnesota/96/2025_H3N2	515.8	interpolated	32.31	2	midpoint
seqneut25to26_sera_0006	A/Missouri/11/2025_H1N1	456.7	interpolated	22.04	2	midpoint
seqneut25to26_sera_0006	A/NewSouthWales/2526015582/2025_H3N2	223.6	interpolated	37.6	2	midpoint
seqneut25to26_sera_0006	A/NewSouthWales/2526015584/2025_H3N2	266.9	interpolated	19.08	2	midpoint
seqneut25to26_sera_0006	A/Norway/8765/2025_H3N2	204.5	interpolated	18.06	2	midpoint
seqneut25to26_sera_0006	A/Norway/8976/2025_H3N2	265	interpolated	36.74	2	midpoint
seqneut25to26_sera_0006	A/Norway/9107/2025_H1N1	440.8	interpolated	12.76	2	midpoint
seqneut25to26_sera_0006	A/Norway/9556/2025_H1N1	341.2	interpolated	25.59	2	midpoint
seqneut25to26_sera_0006	A/Peru/GIHSN-04-1089/2025_H3N2	642.4	interpolated	42.39	2	midpoint
seqneut25to26_sera_0006	A/Philippines/SARI25-1425/2025_H1N1	363.4	interpolated	13.51	2	midpoint
seqneut25to26_sera_0006	A/Queensland/2526516675/2025_H3N2	241.5	interpolated	7.679	2	midpoint
seqneut25to26_sera_0006	A/SouthAfrica/PET37604/2025_H3N2	857.3	interpolated	41.84	2	midpoint
seqneut25to26_sera_0006	A/SouthAfrica/PET37625/2025_H3N2	902.4	interpolated	212.5	2	midpoint
seqneut25to26_sera_0006	A/SouthAustralia/2519001037/2025_H1N1	395.1	interpolated	9.81	2	midpoint
seqneut25to26_sera_0006	A/SouthAustralia/2520702747/2025_H1N1	407.9	interpolated	76.29	2	midpoint
seqneut25to26_sera_0006	A/SouthAustralia/2523012764/2025_H1N1	483.9	interpolated	19.99	2	midpoint
seqneut25to26_sera_0006	A/SouthAustralia/2523812314/2025_H3N2	250.7	interpolated	33.74	2	midpoint
seqneut25to26_sera_0006	A/SouthAustralia/2524408801/2025_H3N2	229.9	interpolated	40.1	2	midpoint
seqneut25to26_sera_0006	A/SouthAustralia/2524712956/2025_H1N1	480.3	interpolated	6.209	2	midpoint
seqneut25to26_sera_0006	A/SouthAustralia/2525607496/2025_H3N2	1154	interpolated	61.42	2	midpoint
seqneut25to26_sera_0006	A/SouthAustralia/2527003588/2025_H3N2	216.2	interpolated	17.05	2	midpoint
seqneut25to26_sera_0006	A/SouthAustralia/2527213276/2025_H3N2	210.5	interpolated	0.1447	2	midpoint
seqneut25to26_sera_0006	A/SouthAustralia/2527612456/2025_H1N1	389.3	interpolated	19.99	2	midpoint
seqneut25to26_sera_0006	A/SouthAustralia/2527902708/2025_H3N2	180.5	interpolated	16.12	2	midpoint
seqneut25to26_sera_0006	A/Sydney/1359/2024_H3N2	440.3	interpolated	72.73	2	midpoint
seqneut25to26_sera_0006	A/Sydney/400/2025_H1N1	635.5	interpolated	71.47	2	midpoint
seqneut25to26_sera_0006	A/Tasmania/2521815682/2025_H3N2	231.9	interpolated	13.09	2	midpoint
seqneut25to26_sera_0006	A/Thailand/8/2022_H3N2	1413	interpolated	182.7	3	midpoint
seqneut25to26_sera_0006	A/Vermont/73/2025_H3N2	360.5	interpolated	147.8	2	midpoint
seqneut25to26_sera_0006	A/Victoria/4897/2022_IVR-238_H1N1	5465	interpolated	2816	3	midpoint
seqneut25to26_sera_0006	A/Wisconsin/588/2019_H1N1	521.9	interpolated	67.29	3	midpoint
seqneut25to26_sera_0006	A/Wisconsin/67/2022_H1N1	493.3	interpolated	4.165	3	midpoint
seqneut25to26_sera_0006	A/Zacapa/FLU-261/2025_H1N1	432.6	interpolated	28.55	2	midpoint
seqneut25to26_sera_0007	A/Alagoas/4130/2025_H3N2	40	upper	0	2	midpoint
seqneut25to26_sera_0007	A/Anapolis/LEIAL6543/2025_H3N2	40	upper		1	midpoint
seqneut25to26_sera_0007	A/Andalucia/PMC-00977/2025_H1N1	40	upper	0	2	midpoint
seqneut25to26_sera_0007	A/Aragon/2046/2025_H1N1	40	upper	0	2	midpoint
seqneut25to26_sera_0007	A/Arica/59150/2025_H3N2	40	upper	0	2	midpoint
seqneut25to26_sera_0007	A/Bahia/3102/2025_H3N2	40	upper	0	2	midpoint
seqneut25to26_sera_0007	A/Bangkok/1803/2025_H1N1	40.7	upper	0.7045	2	midpoint
seqneut25to26_sera_0007	A/Bangkok/P2229/2025_H1N1	40	upper	0	2	midpoint
seqneut25to26_sera_0007	A/Bangkok/P2323/2025_H3N2	40	upper	0	2	midpoint
seqneut25to26_sera_0007	A/Bangkok/P2390/2025_H3N2	40	upper	0	2	midpoint
seqneut25to26_sera_0007	A/Bangkok/P2391/2025_H3N2	40	upper		1	midpoint
seqneut25to26_sera_0007	A/Bangkok/P2572/2025_H3N2	40	upper	0	2	midpoint
seqneut25to26_sera_0007	A/Bangkok/P2921/2025_H3N2	40	upper	0	2	midpoint
seqneut25to26_sera_0007	A/Bangkok/P3067/2025_H1N1	40	upper	0	2	midpoint
seqneut25to26_sera_0007	A/Bangkok/P3263/2025_H3N2	54.26	interpolated		1	midpoint
seqneut25to26_sera_0007	A/Belgium/H0097/2025_H3N2	40	upper	0	2	midpoint
seqneut25to26_sera_0007	A/Bhutan/1267/2025_H3N2	40	upper	0	2	midpoint
seqneut25to26_sera_0007	A/Bhutan/7/2025_H3N2	40	upper		1	midpoint
seqneut25to26_sera_0007	A/BritishColumbia/PHL-2473/2025_H1N1	40	upper	0	2	midpoint
seqneut25to26_sera_0007	A/California/61/2025_H3N2	48.4	upper	8.4	2	midpoint
seqneut25to26_sera_0007	A/California/63/2025_H1N1	40.15	upper	0.1546	2	midpoint
seqneut25to26_sera_0007	A/Canberra/465/2025_H1N1	43.62	upper	3.624	2	midpoint
seqneut25to26_sera_0007	A/Canberra/530/2025_H1N1	40	upper	0	2	midpoint
seqneut25to26_sera_0007	A/Catalonia/NSVH102689455/2025_H1N1	42.66	interpolated	1.68	2	midpoint
seqneut25to26_sera_0007	A/Colorado/105/2025_H1N1	40	upper	0	2	midpoint
seqneut25to26_sera_0007	A/CoteDIvoire/2007/2025_H1N1	40	upper	0	2	midpoint
seqneut25to26_sera_0007	A/Croatia/10136RV/2023-egg_H3N2	40.03	upper	0.03125	2	midpoint
seqneut25to26_sera_0007	A/Darwin/1405/2025_H1N1	40	upper	0	2	midpoint
seqneut25to26_sera_0007	A/Denmark/3070/2025_H1N1	40	upper	0	2	midpoint
seqneut25to26_sera_0007	A/DistrictOfColumbia/27/2023_H3N2	40	upper	0	2	midpoint
seqneut25to26_sera_0007	A/DistrictOfColumbia/57/2025_H3N2	40	upper	0	2	midpoint
seqneut25to26_sera_0007	A/DistritoFederal/250106000728/2025_H3N2	40	upper	0	2	midpoint
seqneut25to26_sera_0007	A/DistritoFederal/2578578201/2025_H3N2	40	upper	0	2	midpoint
seqneut25to26_sera_0007	A/England/1822256/2025_H1N1	40	upper	0	2	midpoint
seqneut25to26_sera_0007	A/England/1837734/2025_H3N2	40	upper		1	midpoint
seqneut25to26_sera_0007	A/England/1837737/2025_H3N2	40	upper		1	midpoint
seqneut25to26_sera_0007	A/France/ARA-HCL025155099501/2025_H1N1	40	upper		1	midpoint
seqneut25to26_sera_0007	A/Galicia/GA-CHUAC-451/2025_H3N2	40	upper	0	2	midpoint
seqneut25to26_sera_0007	A/Ghana/ARI-25-1125/2025_H1N1	44.65	upper	4.651	2	midpoint
seqneut25to26_sera_0007	A/Ghana/FS-25-7077/2025_H3N2	40	upper	0	2	midpoint
seqneut25to26_sera_0007	A/Guangdong-Maonan/11438/2025_H3N2	40	upper		1	midpoint
seqneut25to26_sera_0007	A/Guangdong-Meijiang/11256/2025_H3N2	40	upper		1	midpoint
seqneut25to26_sera_0007	A/Guangxi-Daxin/1643/2025_H3N2	40	upper	0	2	midpoint
seqneut25to26_sera_0007	A/Guangxi-Qingxiu/SWL11742/2025_H1N1	40.71	upper	0.7082	2	midpoint
seqneut25to26_sera_0007	A/Hawaii/44/2025_H1N1	40	upper	0	2	midpoint
seqneut25to26_sera_0007	A/Hawaii/70/2019_H1N1	40	upper	0	3	midpoint
seqneut25to26_sera_0007	A/HongKong/1257/2025_H3N2	40	upper	0	2	midpoint
seqneut25to26_sera_0007	A/HongKong/1382/2025_H3N2	74.83	upper	34.83	2	midpoint
seqneut25to26_sera_0007	A/Indonesia/BIOKES-I-BT074/2025_H3N2	40	upper	0	2	midpoint
seqneut25to26_sera_0007	A/Indonesia/BIOKES-INAD491/2025_H3N2	40	upper	0	2	midpoint
seqneut25to26_sera_0007	A/Lao/820-2750/2025_H3N2	40.29	upper	0.2945	2	midpoint
seqneut25to26_sera_0007	A/Malaysia/IMR/SARI/2028/2025_H3N2	40	upper	0	2	midpoint
seqneut25to26_sera_0007	A/Malaysia/IMR/SARI/2406/2025_H3N2	40	upper	0	2	midpoint
seqneut25to26_sera_0007	A/Malaysia/IMR/SARI/2517/2025_H3N2	40	upper	0	2	midpoint
seqneut25to26_sera_0007	A/Massachusetts/18/2022_H3N2	40	upper	0.5812	3	midpoint
seqneut25to26_sera_0007	A/Michigan/110/2025_H3N2	40	upper		1	midpoint
seqneut25to26_sera_0007	A/Minnesota/96/2025_H3N2	40.42	upper	0.4183	2	midpoint
seqneut25to26_sera_0007	A/Missouri/11/2025_H1N1	41.14	upper	1.141	2	midpoint
seqneut25to26_sera_0007	A/NewSouthWales/2526015582/2025_H3N2	40	upper	0	2	midpoint
seqneut25to26_sera_0007	A/NewSouthWales/2526015584/2025_H3N2	42.8	interpolated	0.556	2	midpoint
seqneut25to26_sera_0007	A/Norway/8765/2025_H3N2	40	upper	0	2	midpoint
seqneut25to26_sera_0007	A/Norway/8976/2025_H3N2	40	upper	0	2	midpoint
seqneut25to26_sera_0007	A/Norway/9107/2025_H1N1	40	upper	0	2	midpoint
seqneut25to26_sera_0007	A/Norway/9556/2025_H1N1	40	upper	0	2	midpoint
seqneut25to26_sera_0007	A/Philippines/SARI25-1425/2025_H1N1	40	upper	0	2	midpoint
seqneut25to26_sera_0007	A/Queensland/2526516675/2025_H3N2	40	upper	0	2	midpoint
seqneut25to26_sera_0007	A/SouthAfrica/PET37604/2025_H3N2	40	upper		1	midpoint
seqneut25to26_sera_0007	A/SouthAfrica/PET37625/2025_H3N2	40	upper	0	2	midpoint
seqneut25to26_sera_0007	A/SouthAustralia/2519001037/2025_H1N1	40	upper	0	2	midpoint
seqneut25to26_sera_0007	A/SouthAustralia/2520702747/2025_H1N1	40	upper	0	2	midpoint
seqneut25to26_sera_0007	A/SouthAustralia/2523012764/2025_H1N1	40	upper	0	2	midpoint
seqneut25to26_sera_0007	A/SouthAustralia/2523812314/2025_H3N2	40	upper		1	midpoint
seqneut25to26_sera_0007	A/SouthAustralia/2524408801/2025_H3N2	40	upper	0	2	midpoint
seqneut25to26_sera_0007	A/SouthAustralia/2524712956/2025_H1N1	40	upper	0	2	midpoint
seqneut25to26_sera_0007	A/SouthAustralia/2525607496/2025_H3N2	40	upper	0	2	midpoint
seqneut25to26_sera_0007	A/SouthAustralia/2527213276/2025_H3N2	40	upper	0	2	midpoint
seqneut25to26_sera_0007	A/SouthAustralia/2527612456/2025_H1N1	40	upper	0	2	midpoint
seqneut25to26_sera_0007	A/Sydney/1359/2024_H3N2	40	upper	0	2	midpoint
seqneut25to26_sera_0007	A/Sydney/400/2025_H1N1	40	upper	0	2	midpoint
seqneut25to26_sera_0007	A/Tasmania/2521815682/2025_H3N2	40	upper	0	2	midpoint
seqneut25to26_sera_0007	A/Thailand/8/2022_H3N2	41.5	interpolated	0.686	3	midpoint
seqneut25to26_sera_0007	A/Vermont/73/2025_H3N2	40	upper		1	midpoint
seqneut25to26_sera_0007	A/Victoria/4897/2022_IVR-238_H1N1	52.44	interpolated	4.034	3	midpoint
seqneut25to26_sera_0007	A/Wisconsin/588/2019_H1N1	40	upper	0	3	midpoint
seqneut25to26_sera_0007	A/Wisconsin/67/2022_H1N1	40	upper	0	3	midpoint
seqneut25to26_sera_0007	A/Zacapa/FLU-261/2025_H1N1	40	upper	0	2	midpoint
seqneut25to26_sera_0008	A/Alagoas/4130/2025_H3N2	2426	interpolated	809.2	2	midpoint
seqneut25to26_sera_0008	A/Anapolis/LEIAL6543/2025_H3N2	960.2	interpolated	615.5	2	midpoint
seqneut25to26_sera_0008	A/Andalucia/PMC-00977/2025_H1N1	165	interpolated	2.342	2	midpoint
seqneut25to26_sera_0008	A/Aragon/2046/2025_H1N1	232.6	interpolated	21.95	2	midpoint
seqneut25to26_sera_0008	A/Arica/59150/2025_H3N2	414.4	interpolated	83.28	2	midpoint
seqneut25to26_sera_0008	A/Bahia/3102/2025_H3N2	772.8	interpolated	96.71	2	midpoint
seqneut25to26_sera_0008	A/Bangkok/1803/2025_H1N1	243	interpolated	2.303	2	midpoint
seqneut25to26_sera_0008	A/Bangkok/P2229/2025_H1N1	269.7	interpolated	31.3	2	midpoint
seqneut25to26_sera_0008	A/Bangkok/P2323/2025_H3N2	702.6	interpolated	299.8	2	midpoint
seqneut25to26_sera_0008	A/Bangkok/P2390/2025_H3N2	692.9	interpolated	184.6	2	midpoint
seqneut25to26_sera_0008	A/Bangkok/P2391/2025_H3N2	974.7	interpolated	571.5	2	midpoint
seqneut25to26_sera_0008	A/Bangkok/P2572/2025_H3N2	439.5	interpolated	43.95	2	midpoint
seqneut25to26_sera_0008	A/Bangkok/P2921/2025_H3N2	2365	interpolated	19.15	2	midpoint
seqneut25to26_sera_0008	A/Bangkok/P3067/2025_H1N1	325.7	interpolated	1.496	2	midpoint
seqneut25to26_sera_0008	A/Bangkok/P3263/2025_H3N2	477.4	interpolated	55.43	2	midpoint
seqneut25to26_sera_0008	A/Belgium/H0097/2025_H3N2	632.8	interpolated	17.78	2	midpoint
seqneut25to26_sera_0008	A/Bhutan/1267/2025_H3N2	2813	interpolated	326.9	2	midpoint
seqneut25to26_sera_0008	A/Bhutan/7/2025_H3N2	3104	interpolated	576.5	2	midpoint
seqneut25to26_sera_0008	A/BritishColumbia/PHL-2473/2025_H1N1	209.3	interpolated	46.81	2	midpoint
seqneut25to26_sera_0008	A/California/61/2025_H3N2	392	interpolated	42.24	2	midpoint
seqneut25to26_sera_0008	A/California/63/2025_H1N1	228.3	interpolated	50.47	2	midpoint
seqneut25to26_sera_0008	A/Canberra/465/2025_H1N1	302.9	interpolated	7.893	2	midpoint
seqneut25to26_sera_0008	A/Canberra/530/2025_H1N1	256.3	interpolated	18.7	2	midpoint
seqneut25to26_sera_0008	A/Catalonia/NSVH102689455/2025_H1N1	337.1	interpolated	7.191	2	midpoint
seqneut25to26_sera_0008	A/Colorado/105/2025_H1N1	216.7	interpolated	4.698	2	midpoint
seqneut25to26_sera_0008	A/CoteDIvoire/2007/2025_H1N1	275.2	interpolated	9.862	2	midpoint
seqneut25to26_sera_0008	A/Croatia/10136RV/2023-egg_H3N2	3544	interpolated	1388	2	midpoint
seqneut25to26_sera_0008	A/Darwin/1405/2025_H1N1	330.4	interpolated	47.01	2	midpoint
seqneut25to26_sera_0008	A/Darwin/1461/2025_H3N2	4060	interpolated	102.9	2	midpoint
seqneut25to26_sera_0008	A/Denmark/3070/2025_H1N1	230.1	interpolated	20.25	2	midpoint
seqneut25to26_sera_0008	A/DistrictOfColumbia/27/2023_H3N2	2465	interpolated	153.2	2	midpoint
seqneut25to26_sera_0008	A/DistrictOfColumbia/57/2025_H3N2	541.5	interpolated	214.3	2	midpoint
seqneut25to26_sera_0008	A/DistritoFederal/250106000728/2025_H3N2	327.5	interpolated	48.13	2	midpoint
seqneut25to26_sera_0008	A/DistritoFederal/2578578201/2025_H3N2	668.4	interpolated	151.9	2	midpoint
seqneut25to26_sera_0008	A/England/174/2025_H3N2	2384	interpolated		1	midpoint
seqneut25to26_sera_0008	A/England/1822256/2025_H1N1	427.9	interpolated	25.5	2	midpoint
seqneut25to26_sera_0008	A/England/1837734/2025_H3N2	458.8	interpolated	157.6	2	midpoint
seqneut25to26_sera_0008	A/England/1837737/2025_H3N2	1087	interpolated	149.9	2	midpoint
seqneut25to26_sera_0008	A/France/ARA-HCL025155099501/2025_H1N1	204.1	interpolated		1	midpoint
seqneut25to26_sera_0008	A/Galicia/GA-CHUAC-451/2025_H3N2	1272	interpolated	614.4	2	midpoint
seqneut25to26_sera_0008	A/Ghana/ARI-25-1125/2025_H1N1	483.4	interpolated	1.889	2	midpoint
seqneut25to26_sera_0008	A/Ghana/FS-25-7077/2025_H3N2	1054	interpolated	405.6	2	midpoint
seqneut25to26_sera_0008	A/Guangdong-Maonan/11438/2025_H3N2	3741	interpolated	886.2	2	midpoint
seqneut25to26_sera_0008	A/Guangdong-Meijiang/11256/2025_H3N2	2581	interpolated	149.6	2	midpoint
seqneut25to26_sera_0008	A/Guangxi-Daxin/1643/2025_H3N2	2243	interpolated	222.4	2	midpoint
seqneut25to26_sera_0008	A/Guangxi-Qingxiu/SWL11742/2025_H1N1	304.3	interpolated	21.11	2	midpoint
seqneut25to26_sera_0008	A/Hawaii/44/2025_H1N1	275.9	interpolated	24.78	2	midpoint
seqneut25to26_sera_0008	A/Hawaii/70/2019_H1N1	498.5	interpolated	32.91	3	midpoint
seqneut25to26_sera_0008	A/HongKong/1257/2025_H3N2	3089	interpolated	919	2	midpoint
seqneut25to26_sera_0008	A/HongKong/1382/2025_H3N2	396.6	interpolated	15.3	2	midpoint
seqneut25to26_sera_0008	A/Indonesia/BIOKES-I-BT074/2025_H3N2	2892	interpolated	12.1	2	midpoint
seqneut25to26_sera_0008	A/Indonesia/BIOKES-INAD491/2025_H3N2	2882	interpolated	70.19	2	midpoint
seqneut25to26_sera_0008	A/Lao/820-2750/2025_H3N2	2749	interpolated	122.2	2	midpoint
seqneut25to26_sera_0008	A/Malaysia/IMR/SARI/2028/2025_H3N2	2561	interpolated	291.3	2	midpoint
seqneut25to26_sera_0008	A/Malaysia/IMR/SARI/2406/2025_H3N2	280	interpolated	25.43	2	midpoint
seqneut25to26_sera_0008	A/Malaysia/IMR/SARI/2517/2025_H3N2	353.4	interpolated	94.35	2	midpoint
seqneut25to26_sera_0008	A/Massachusetts/18/2022_H3N2	2071	interpolated	15.46	3	midpoint
seqneut25to26_sera_0008	A/Michigan/110/2025_H3N2	3542	interpolated	1115	2	midpoint
seqneut25to26_sera_0008	A/Minnesota/96/2025_H3N2	2575	interpolated	180.2	2	midpoint
seqneut25to26_sera_0008	A/Missouri/11/2025_H1N1	276.7	interpolated	4.703	2	midpoint
seqneut25to26_sera_0008	A/NewSouthWales/2526015582/2025_H3N2	348.4	interpolated	33.98	2	midpoint
seqneut25to26_sera_0008	A/NewSouthWales/2526015584/2025_H3N2	413.4	interpolated	8.189	2	midpoint
seqneut25to26_sera_0008	A/Norway/8765/2025_H3N2	322.1	interpolated	7.138	2	midpoint
seqneut25to26_sera_0008	A/Norway/8976/2025_H3N2	358.3	interpolated	25.92	2	midpoint
seqneut25to26_sera_0008	A/Norway/9107/2025_H1N1	284.2	interpolated	8.798	2	midpoint
seqneut25to26_sera_0008	A/Norway/9556/2025_H1N1	209.9	interpolated	5.326	2	midpoint
seqneut25to26_sera_0008	A/Peru/GIHSN-04-1089/2025_H3N2	3748	interpolated	5.624	2	midpoint
seqneut25to26_sera_0008	A/Philippines/SARI25-1425/2025_H1N1	326.3	interpolated	7.358	2	midpoint
seqneut25to26_sera_0008	A/Queensland/2526516675/2025_H3N2	342.7	interpolated	16.62	2	midpoint
seqneut25to26_sera_0008	A/SouthAfrica/PET37604/2025_H3N2	2220	interpolated	342.3	2	midpoint
seqneut25to26_sera_0008	A/SouthAfrica/PET37625/2025_H3N2	2254	interpolated	169	2	midpoint
seqneut25to26_sera_0008	A/SouthAustralia/2519001037/2025_H1N1	264.9	interpolated	9.429	2	midpoint
seqneut25to26_sera_0008	A/SouthAustralia/2520702747/2025_H1N1	358.1	interpolated	9.466	2	midpoint
seqneut25to26_sera_0008	A/SouthAustralia/2523012764/2025_H1N1	305.6	interpolated	15.9	2	midpoint
seqneut25to26_sera_0008	A/SouthAustralia/2523812314/2025_H3N2	343.1	interpolated	26.26	2	midpoint
seqneut25to26_sera_0008	A/SouthAustralia/2524408801/2025_H3N2	296.4	interpolated	38.37	2	midpoint
seqneut25to26_sera_0008	A/SouthAustralia/2524712956/2025_H1N1	252.8	interpolated	10.7	2	midpoint
seqneut25to26_sera_0008	A/SouthAustralia/2525607496/2025_H3N2	3435	interpolated	656.5	2	midpoint
seqneut25to26_sera_0008	A/SouthAustralia/2527003588/2025_H3N2	326.3	interpolated	18.94	2	midpoint
seqneut25to26_sera_0008	A/SouthAustralia/2527213276/2025_H3N2	338.4	interpolated	17.96	2	midpoint
seqneut25to26_sera_0008	A/SouthAustralia/2527612456/2025_H1N1	183.9	interpolated	21.53	2	midpoint
seqneut25to26_sera_0008	A/SouthAustralia/2527902708/2025_H3N2	327.5	interpolated	100.3	2	midpoint
seqneut25to26_sera_0008	A/Sydney/1359/2024_H3N2	3080	interpolated	243.8	2	midpoint
seqneut25to26_sera_0008	A/Sydney/400/2025_H1N1	150.1	interpolated	32.97	2	midpoint
seqneut25to26_sera_0008	A/Tasmania/2521815682/2025_H3N2	638.8	interpolated	220.7	2	midpoint
seqneut25to26_sera_0008	A/Thailand/8/2022_H3N2	2837	interpolated	521.1	3	midpoint
seqneut25to26_sera_0008	A/Vermont/73/2025_H3N2	456	interpolated	78.84	2	midpoint
seqneut25to26_sera_0008	A/Victoria/4897/2022_IVR-238_H1N1	2522	interpolated	254.8	3	midpoint
seqneut25to26_sera_0008	A/Wisconsin/588/2019_H1N1	1024	interpolated	95.6	3	midpoint
seqneut25to26_sera_0008	A/Wisconsin/67/2022_H1N1	347.8	interpolated	8.013	3	midpoint
seqneut25to26_sera_0008	A/Zacapa/FLU-261/2025_H1N1	272.4	interpolated	17.15	2	midpoint
seqneut25to26_sera_0009	A/Alagoas/4130/2025_H3N2	895.7	interpolated	70.21	2	midpoint
seqneut25to26_sera_0009	A/Anapolis/LEIAL6543/2025_H3N2	542.5	interpolated	223.7	2	midpoint
seqneut25to26_sera_0009	A/Andalucia/PMC-00977/2025_H1N1	7142	interpolated	119.3	2	midpoint
seqneut25to26_sera_0009	A/Aragon/2046/2025_H1N1	6754	interpolated	237.5	2	midpoint
seqneut25to26_sera_0009	A/Arica/59150/2025_H3N2	688.6	interpolated	169.2	2	midpoint
seqneut25to26_sera_0009	A/Bahia/3102/2025_H3N2	1433	interpolated	294.7	2	midpoint
seqneut25to26_sera_0009	A/Bangkok/1803/2025_H1N1	2695	interpolated	108.3	2	midpoint
seqneut25to26_sera_0009	A/Bangkok/P2229/2025_H1N1	6798	interpolated	1134	2	midpoint
seqneut25to26_sera_0009	A/Bangkok/P2323/2025_H3N2	2208	interpolated	392	2	midpoint
seqneut25to26_sera_0009	A/Bangkok/P2390/2025_H3N2	988.6	interpolated	324.4	2	midpoint
seqneut25to26_sera_0009	A/Bangkok/P2391/2025_H3N2	833.1	interpolated	241.8	2	midpoint
seqneut25to26_sera_0009	A/Bangkok/P2572/2025_H3N2	635.1	interpolated	394.9	2	midpoint
seqneut25to26_sera_0009	A/Bangkok/P2921/2025_H3N2	1590	interpolated	24.33	2	midpoint
seqneut25to26_sera_0009	A/Bangkok/P3067/2025_H1N1	7390	interpolated	794.9	2	midpoint
seqneut25to26_sera_0009	A/Bangkok/P3263/2025_H3N2	1084	interpolated	406.9	2	midpoint
seqneut25to26_sera_0009	A/Belgium/H0097/2025_H3N2	1943	interpolated	74.17	2	midpoint
seqneut25to26_sera_0009	A/Bhutan/1267/2025_H3N2	1241	interpolated	761.9	2	midpoint
seqneut25to26_sera_0009	A/Bhutan/7/2025_H3N2	876.7	interpolated	115.2	2	midpoint
seqneut25to26_sera_0009	A/BritishColumbia/PHL-2473/2025_H1N1	4240	interpolated	1323	2	midpoint
seqneut25to26_sera_0009	A/California/61/2025_H3N2	1147	interpolated	519.2	2	midpoint
seqneut25to26_sera_0009	A/California/63/2025_H1N1	6005	interpolated	423.1	2	midpoint
seqneut25to26_sera_0009	A/Canberra/465/2025_H1N1	5903	interpolated	232.8	2	midpoint
seqneut25to26_sera_0009	A/Canberra/530/2025_H1N1	6088	interpolated	1391	2	midpoint
seqneut25to26_sera_0009	A/Catalonia/NSVH102689455/2025_H1N1	9342	interpolated	581.5	2	midpoint
seqneut25to26_sera_0009	A/Colorado/105/2025_H1N1	8773	interpolated	309.5	2	midpoint
seqneut25to26_sera_0009	A/CoteDIvoire/2007/2025_H1N1	6718	interpolated	413.7	2	midpoint
seqneut25to26_sera_0009	A/Croatia/10136RV/2023-egg_H3N2	1014	interpolated	15.46	2	midpoint
seqneut25to26_sera_0009	A/Darwin/1405/2025_H1N1	6585	interpolated	240.8	2	midpoint
seqneut25to26_sera_0009	A/Darwin/1461/2025_H3N2	3129	interpolated	430.6	2	midpoint
seqneut25to26_sera_0009	A/Denmark/3070/2025_H1N1	7380	interpolated	2167	2	midpoint
seqneut25to26_sera_0009	A/DistrictOfColumbia/27/2023_H3N2	2356	interpolated	314.5	2	midpoint
seqneut25to26_sera_0009	A/DistrictOfColumbia/57/2025_H3N2	1189	interpolated	220.5	2	midpoint
seqneut25to26_sera_0009	A/DistritoFederal/250106000728/2025_H3N2	258.4	interpolated	56.5	2	midpoint
seqneut25to26_sera_0009	A/DistritoFederal/2578578201/2025_H3N2	596.2	interpolated	83.8	2	midpoint
seqneut25to26_sera_0009	A/England/174/2025_H3N2	990.1	interpolated		1	midpoint
seqneut25to26_sera_0009	A/England/1822256/2025_H1N1	8888	interpolated	251.1	2	midpoint
seqneut25to26_sera_0009	A/England/1837734/2025_H3N2	953.4	interpolated	220.5	2	midpoint
seqneut25to26_sera_0009	A/England/1837737/2025_H3N2	1657	interpolated	874.4	2	midpoint
seqneut25to26_sera_0009	A/France/ARA-HCL025155099501/2025_H1N1	6773	interpolated		1	midpoint
seqneut25to26_sera_0009	A/Galicia/GA-CHUAC-451/2025_H3N2	1746	interpolated	475.7	2	midpoint
seqneut25to26_sera_0009	A/Ghana/ARI-25-1125/2025_H1N1	9701	interpolated	805.8	2	midpoint
seqneut25to26_sera_0009	A/Ghana/FS-25-7077/2025_H3N2	578.6	interpolated	270.2	2	midpoint
seqneut25to26_sera_0009	A/Guangdong-Maonan/11438/2025_H3N2	3642	interpolated	1940	2	midpoint
seqneut25to26_sera_0009	A/Guangdong-Meijiang/11256/2025_H3N2	2072	interpolated	7.159	2	midpoint
seqneut25to26_sera_0009	A/Guangxi-Daxin/1643/2025_H3N2	1412	interpolated	320.8	2	midpoint
seqneut25to26_sera_0009	A/Guangxi-Qingxiu/SWL11742/2025_H1N1	7815	interpolated	1294	2	midpoint
seqneut25to26_sera_0009	A/Hawaii/44/2025_H1N1	7256	interpolated	261.7	2	midpoint
seqneut25to26_sera_0009	A/Hawaii/70/2019_H1N1	960	interpolated	65.06	3	midpoint
seqneut25to26_sera_0009	A/HongKong/1257/2025_H3N2	1930	interpolated	1028	2	midpoint
seqneut25to26_sera_0009	A/HongKong/1382/2025_H3N2	1657	interpolated	863.3	2	midpoint
seqneut25to26_sera_0009	A/Indonesia/BIOKES-I-BT074/2025_H3N2	952.8	interpolated	175.3	2	midpoint
seqneut25to26_sera_0009	A/Indonesia/BIOKES-INAD491/2025_H3N2	1730	interpolated	511.2	2	midpoint
seqneut25to26_sera_0009	A/Lao/820-2750/2025_H3N2	1522	interpolated	668.3	2	midpoint
seqneut25to26_sera_0009	A/Malaysia/IMR/SARI/2028/2025_H3N2	1607	interpolated	2.065	2	midpoint
seqneut25to26_sera_0009	A/Malaysia/IMR/SARI/2406/2025_H3N2	617.3	interpolated	143	2	midpoint
seqneut25to26_sera_0009	A/Malaysia/IMR/SARI/2517/2025_H3N2	337.3	interpolated	30.33	2	midpoint
seqneut25to26_sera_0009	A/Massachusetts/18/2022_H3N2	362	interpolated	93.37	3	midpoint
seqneut25to26_sera_0009	A/Michigan/110/2025_H3N2	768.4	interpolated	52.93	2	midpoint
seqneut25to26_sera_0009	A/Minnesota/96/2025_H3N2	1262	interpolated	259.9	2	midpoint
seqneut25to26_sera_0009	A/Missouri/11/2025_H1N1	6177	interpolated	532.5	2	midpoint
seqneut25to26_sera_0009	A/NewSouthWales/2526015582/2025_H3N2	568.3	interpolated	89.31	2	midpoint
seqneut25to26_sera_0009	A/NewSouthWales/2526015584/2025_H3N2	1277	interpolated	668.4	2	midpoint
seqneut25to26_sera_0009	A/Norway/8765/2025_H3N2	1038	interpolated	456.5	2	midpoint
seqneut25to26_sera_0009	A/Norway/8976/2025_H3N2	1086	interpolated	232.3	2	midpoint
seqneut25to26_sera_0009	A/Norway/9107/2025_H1N1	7380	interpolated	938.5	2	midpoint
seqneut25to26_sera_0009	A/Norway/9556/2025_H1N1	4213	interpolated	201.6	2	midpoint
seqneut25to26_sera_0009	A/Peru/GIHSN-04-1089/2025_H3N2	2260	interpolated	1641	2	midpoint
seqneut25to26_sera_0009	A/Philippines/SARI25-1425/2025_H1N1	3336	interpolated	89.31	2	midpoint
seqneut25to26_sera_0009	A/Queensland/2526516675/2025_H3N2	920.6	interpolated	334.5	2	midpoint
seqneut25to26_sera_0009	A/SouthAfrica/PET37604/2025_H3N2	3265	interpolated	467.5	2	midpoint
seqneut25to26_sera_0009	A/SouthAfrica/PET37625/2025_H3N2	2299	interpolated	380	2	midpoint
seqneut25to26_sera_0009	A/SouthAustralia/2519001037/2025_H1N1	7028	interpolated	1129	2	midpoint
seqneut25to26_sera_0009	A/SouthAustralia/2520702747/2025_H1N1	7578	interpolated	2436	2	midpoint
seqneut25to26_sera_0009	A/SouthAustralia/2523012764/2025_H1N1	8596	interpolated	1288	2	midpoint
seqneut25to26_sera_0009	A/SouthAustralia/2523812314/2025_H3N2	353.5	interpolated	26.49	2	midpoint
seqneut25to26_sera_0009	A/SouthAustralia/2524408801/2025_H3N2	1000	interpolated	706	2	midpoint
seqneut25to26_sera_0009	A/SouthAustralia/2524712956/2025_H1N1	7753	interpolated	1370	2	midpoint
seqneut25to26_sera_0009	A/SouthAustralia/2525607496/2025_H3N2	1121	interpolated	483.7	2	midpoint
seqneut25to26_sera_0009	A/SouthAustralia/2527003588/2025_H3N2	1195	interpolated	67.82	2	midpoint
seqneut25to26_sera_0009	A/SouthAustralia/2527213276/2025_H3N2	364.5	interpolated	3.396	2	midpoint
seqneut25to26_sera_0009	A/SouthAustralia/2527612456/2025_H1N1	6994	interpolated	1301	2	midpoint
seqneut25to26_sera_0009	A/SouthAustralia/2527902708/2025_H3N2	568.7	interpolated	335.4	2	midpoint
seqneut25to26_sera_0009	A/Sydney/1359/2024_H3N2	570.4	interpolated	38.72	2	midpoint
seqneut25to26_sera_0009	A/Sydney/400/2025_H1N1	1463	interpolated	217.8	2	midpoint
seqneut25to26_sera_0009	A/Tasmania/2521815682/2025_H3N2	773.7	interpolated	201.8	2	midpoint
seqneut25to26_sera_0009	A/Thailand/8/2022_H3N2	1477	interpolated	513.9	3	midpoint
seqneut25to26_sera_0009	A/Vermont/73/2025_H3N2	680.8	interpolated	226.3	2	midpoint
seqneut25to26_sera_0009	A/Victoria/4897/2022_IVR-238_H1N1	1.362e+04	lower	0	3	midpoint
seqneut25to26_sera_0009	A/Wisconsin/588/2019_H1N1	7524	interpolated	300	3	midpoint
seqneut25to26_sera_0009	A/Wisconsin/67/2022_H1N1	9357	interpolated	327.3	3	midpoint
seqneut25to26_sera_0009	A/Zacapa/FLU-261/2025_H1N1	6200	interpolated	350.7	2	midpoint
seqneut25to26_sera_0010	A/Alagoas/4130/2025_H3N2	196.8	interpolated	56.07	2	midpoint
seqneut25to26_sera_0010	A/Anapolis/LEIAL6543/2025_H3N2	412.3	interpolated	85.77	2	midpoint
seqneut25to26_sera_0010	A/Andalucia/PMC-00977/2025_H1N1	52.52	interpolated	0.2117	2	midpoint
seqneut25to26_sera_0010	A/Aragon/2046/2025_H1N1	57.88	interpolated	12.55	2	midpoint
seqneut25to26_sera_0010	A/Arica/59150/2025_H3N2	394.9	interpolated	86.01	2	midpoint
seqneut25to26_sera_0010	A/Bahia/3102/2025_H3N2	470.5	interpolated	132.5	2	midpoint
seqneut25to26_sera_0010	A/Bangkok/1803/2025_H1N1	108.9	interpolated	10.77	2	midpoint
seqneut25to26_sera_0010	A/Bangkok/P2229/2025_H1N1	89.85	interpolated	4.083	2	midpoint
seqneut25to26_sera_0010	A/Bangkok/P2323/2025_H3N2	97.1	interpolated	2.294	2	midpoint
seqneut25to26_sera_0010	A/Bangkok/P2390/2025_H3N2	70.86	interpolated	9.65	2	midpoint
seqneut25to26_sera_0010	A/Bangkok/P2391/2025_H3N2	66.94	interpolated	9.425	2	midpoint
seqneut25to26_sera_0010	A/Bangkok/P2572/2025_H3N2	72.04	interpolated	4.648	2	midpoint
seqneut25to26_sera_0010	A/Bangkok/P2921/2025_H3N2	506.8	interpolated	197.5	2	midpoint
seqneut25to26_sera_0010	A/Bangkok/P3067/2025_H1N1	67.57	interpolated	15.15	2	midpoint
seqneut25to26_sera_0010	A/Bangkok/P3263/2025_H3N2	93.8	interpolated		1	midpoint
seqneut25to26_sera_0010	A/Belgium/H0097/2025_H3N2	185.1	interpolated	21.84	2	midpoint
seqneut25to26_sera_0010	A/Bhutan/1267/2025_H3N2	116.5	interpolated	25.58	2	midpoint
seqneut25to26_sera_0010	A/Bhutan/7/2025_H3N2	243.5	interpolated	160.2	2	midpoint
seqneut25to26_sera_0010	A/BritishColumbia/PHL-2473/2025_H1N1	98.49	interpolated	7.467	2	midpoint
seqneut25to26_sera_0010	A/California/61/2025_H3N2	104	interpolated	35.58	2	midpoint
seqneut25to26_sera_0010	A/California/63/2025_H1N1	85.38	interpolated	6.054	2	midpoint
seqneut25to26_sera_0010	A/Canberra/465/2025_H1N1	92.14	interpolated	3.476	2	midpoint
seqneut25to26_sera_0010	A/Canberra/530/2025_H1N1	80.34	interpolated	8.032	2	midpoint
seqneut25to26_sera_0010	A/Catalonia/NSVH102689455/2025_H1N1	114.5	interpolated	20.98	2	midpoint
seqneut25to26_sera_0010	A/Colorado/105/2025_H1N1	46.23	interpolated	1.566	2	midpoint
seqneut25to26_sera_0010	A/CoteDIvoire/2007/2025_H1N1	102.4	interpolated	7.144	2	midpoint
seqneut25to26_sera_0010	A/Croatia/10136RV/2023-egg_H3N2	146	interpolated	47.08	2	midpoint
seqneut25to26_sera_0010	A/Darwin/1405/2025_H1N1	126.6	interpolated	1.202	2	midpoint
seqneut25to26_sera_0010	A/Darwin/1461/2025_H3N2	49.44	interpolated	4.272	2	midpoint
seqneut25to26_sera_0010	A/Denmark/3070/2025_H1N1	87.01	interpolated	0.4844	2	midpoint
seqneut25to26_sera_0010	A/DistrictOfColumbia/27/2023_H3N2	67.92	interpolated	22.77	2	midpoint
seqneut25to26_sera_0010	A/DistrictOfColumbia/57/2025_H3N2	62.1	interpolated	0.2809	2	midpoint
seqneut25to26_sera_0010	A/DistritoFederal/250106000728/2025_H3N2	50.31	upper	10.31	2	midpoint
seqneut25to26_sera_0010	A/DistritoFederal/2578578201/2025_H3N2	339.7	interpolated	1.144	2	midpoint
seqneut25to26_sera_0010	A/England/174/2025_H3N2	315.9	interpolated		1	midpoint
seqneut25to26_sera_0010	A/England/1822256/2025_H1N1	86.81	interpolated	3.153	2	midpoint
seqneut25to26_sera_0010	A/England/1837734/2025_H3N2	127	interpolated	16.92	2	midpoint
seqneut25to26_sera_0010	A/England/1837737/2025_H3N2	75.19	interpolated	3.451	2	midpoint
seqneut25to26_sera_0010	A/France/ARA-HCL025155099501/2025_H1N1	70.54	interpolated		1	midpoint
seqneut25to26_sera_0010	A/Galicia/GA-CHUAC-451/2025_H3N2	623.7	interpolated	108.7	2	midpoint
seqneut25to26_sera_0010	A/Ghana/ARI-25-1125/2025_H1N1	116.7	interpolated	7.499	2	midpoint
seqneut25to26_sera_0010	A/Ghana/FS-25-7077/2025_H3N2	60.79	interpolated	0.7739	2	midpoint
seqneut25to26_sera_0010	A/Guangdong-Maonan/11438/2025_H3N2	817.8	interpolated	306.7	2	midpoint
seqneut25to26_sera_0010	A/Guangdong-Meijiang/11256/2025_H3N2	449.7	interpolated	81.57	2	midpoint
seqneut25to26_sera_0010	A/Guangxi-Daxin/1643/2025_H3N2	248.4	interpolated	0.8453	2	midpoint
seqneut25to26_sera_0010	A/Guangxi-Qingxiu/SWL11742/2025_H1N1	96.5	interpolated	2.591	2	midpoint
seqneut25to26_sera_0010	A/Hawaii/44/2025_H1N1	74.34	interpolated	6.887	2	midpoint
seqneut25to26_sera_0010	A/Hawaii/70/2019_H1N1	717.5	interpolated	149.4	3	midpoint
seqneut25to26_sera_0010	A/HongKong/1257/2025_H3N2	72.47	interpolated	3.084	2	midpoint
seqneut25to26_sera_0010	A/HongKong/1382/2025_H3N2	70.91	interpolated	6.79	2	midpoint
seqneut25to26_sera_0010	A/Indonesia/BIOKES-I-BT074/2025_H3N2	241.9	interpolated	22.81	2	midpoint
seqneut25to26_sera_0010	A/Indonesia/BIOKES-INAD491/2025_H3N2	321.3	interpolated	21.97	2	midpoint
seqneut25to26_sera_0010	A/Lao/820-2750/2025_H3N2	44.16	interpolated	1.604	2	midpoint
seqneut25to26_sera_0010	A/Malaysia/IMR/SARI/2028/2025_H3N2	394.9	interpolated	30.86	2	midpoint
seqneut25to26_sera_0010	A/Malaysia/IMR/SARI/2406/2025_H3N2	65.93	interpolated	3.187	2	midpoint
seqneut25to26_sera_0010	A/Malaysia/IMR/SARI/2517/2025_H3N2	80.59	interpolated	8.946	2	midpoint
seqneut25to26_sera_0010	A/Massachusetts/18/2022_H3N2	563.5	interpolated	208.5	3	midpoint
seqneut25to26_sera_0010	A/Michigan/110/2025_H3N2	54.53	interpolated	4.172	2	midpoint
seqneut25to26_sera_0010	A/Minnesota/96/2025_H3N2	82.77	interpolated	4.939	2	midpoint
seqneut25to26_sera_0010	A/Missouri/11/2025_H1N1	102.3	interpolated	11.57	2	midpoint
seqneut25to26_sera_0010	A/NewSouthWales/2526015582/2025_H3N2	72.78	interpolated	3.408	2	midpoint
seqneut25to26_sera_0010	A/NewSouthWales/2526015584/2025_H3N2	118.6	interpolated	4.389	2	midpoint
seqneut25to26_sera_0010	A/Norway/8765/2025_H3N2	77.7	interpolated	18.26	2	midpoint
seqneut25to26_sera_0010	A/Norway/8976/2025_H3N2	78.14	interpolated	4.956	2	midpoint
seqneut25to26_sera_0010	A/Norway/9107/2025_H1N1	88.32	interpolated	10.08	2	midpoint
seqneut25to26_sera_0010	A/Norway/9556/2025_H1N1	68.38	interpolated	9.124	2	midpoint
seqneut25to26_sera_0010	A/Peru/GIHSN-04-1089/2025_H3N2	700.1	interpolated	379.8	2	midpoint
seqneut25to26_sera_0010	A/Philippines/SARI25-1425/2025_H1N1	149.3	interpolated	12.65	2	midpoint
seqneut25to26_sera_0010	A/Queensland/2526516675/2025_H3N2	192.2	interpolated	107.7	2	midpoint
seqneut25to26_sera_0010	A/SouthAfrica/PET37604/2025_H3N2	589.1	interpolated	353.5	2	midpoint
seqneut25to26_sera_0010	A/SouthAfrica/PET37625/2025_H3N2	595.7	interpolated	177	2	midpoint
seqneut25to26_sera_0010	A/SouthAustralia/2519001037/2025_H1N1	102.3	interpolated	2.706	2	midpoint
seqneut25to26_sera_0010	A/SouthAustralia/2520702747/2025_H1N1	135.6	interpolated	13.37	2	midpoint
seqneut25to26_sera_0010	A/SouthAustralia/2523012764/2025_H1N1	119.8	interpolated	5.317	2	midpoint
seqneut25to26_sera_0010	A/SouthAustralia/2523812314/2025_H3N2	91.92	interpolated	7.086	2	midpoint
seqneut25to26_sera_0010	A/SouthAustralia/2524408801/2025_H3N2	74.23	interpolated	0.7357	2	midpoint
seqneut25to26_sera_0010	A/SouthAustralia/2524712956/2025_H1N1	93.78	interpolated	0.7094	2	midpoint
seqneut25to26_sera_0010	A/SouthAustralia/2525607496/2025_H3N2	113.6	interpolated	68.47	2	midpoint
seqneut25to26_sera_0010	A/SouthAustralia/2527003588/2025_H3N2	59.82	interpolated	13.79	2	midpoint
seqneut25to26_sera_0010	A/SouthAustralia/2527213276/2025_H3N2	108.6	interpolated	16.15	2	midpoint
seqneut25to26_sera_0010	A/SouthAustralia/2527612456/2025_H1N1	41.64	interpolated	1.407	2	midpoint
seqneut25to26_sera_0010	A/SouthAustralia/2527902708/2025_H3N2	72.17	interpolated		1	midpoint
seqneut25to26_sera_0010	A/Sydney/1359/2024_H3N2	110.4	interpolated	11.91	2	midpoint
seqneut25to26_sera_0010	A/Sydney/400/2025_H1N1	70.93	interpolated	5.79	2	midpoint
seqneut25to26_sera_0010	A/Tasmania/2521815682/2025_H3N2	70.18	interpolated	7.11	2	midpoint
seqneut25to26_sera_0010	A/Thailand/8/2022_H3N2	276.5	interpolated	166.8	3	midpoint
seqneut25to26_sera_0010	A/Vermont/73/2025_H3N2	98.3	interpolated	26.82	2	midpoint
seqneut25to26_sera_0010	A/Victoria/4897/2022_IVR-238_H1N1	264.4	interpolated	57.43	3	midpoint
seqneut25to26_sera_0010	A/Wisconsin/588/2019_H1N1	157.3	interpolated	9.007	3	midpoint
seqneut25to26_sera_0010	A/Wisconsin/67/2022_H1N1	113.2	interpolated	12.87	3	midpoint
seqneut25to26_sera_0010	A/Zacapa/FLU-261/2025_H1N1	143.7	interpolated	55.63	2	midpoint
seqneut25to26_sera_0011	A/Alagoas/4130/2025_H3N2	227.1	interpolated	123.7	2	midpoint
seqneut25to26_sera_0011	A/Anapolis/LEIAL6543/2025_H3N2	128.8	interpolated	63.25	2	midpoint
seqneut25to26_sera_0011	A/Andalucia/PMC-00977/2025_H1N1	174.3	interpolated	1.849	2	midpoint
seqneut25to26_sera_0011	A/Aragon/2046/2025_H1N1	467.4	interpolated	115.2	2	midpoint
seqneut25to26_sera_0011	A/Arica/59150/2025_H3N2	145.4	interpolated	72.9	2	midpoint
seqneut25to26_sera_0011	A/Bahia/3102/2025_H3N2	211.2	interpolated	18.61	2	midpoint
seqneut25to26_sera_0011	A/Bangkok/1803/2025_H1N1	157.8	interpolated	7.752	2	midpoint
seqneut25to26_sera_0011	A/Bangkok/P2229/2025_H1N1	203.3	interpolated	11.15	2	midpoint
seqneut25to26_sera_0011	A/Bangkok/P2323/2025_H3N2	160.6	interpolated	26.63	2	midpoint
seqneut25to26_sera_0011	A/Bangkok/P2390/2025_H3N2	193.7	interpolated	77.62	2	midpoint
seqneut25to26_sera_0011	A/Bangkok/P2391/2025_H3N2	106.4	interpolated	1.69	2	midpoint
seqneut25to26_sera_0011	A/Bangkok/P2572/2025_H3N2	97.48	interpolated	21.89	2	midpoint
seqneut25to26_sera_0011	A/Bangkok/P2921/2025_H3N2	92.73	interpolated	46.73	2	midpoint
seqneut25to26_sera_0011	A/Bangkok/P3067/2025_H1N1	244.2	interpolated	10.89	2	midpoint
seqneut25to26_sera_0011	A/Bangkok/P3263/2025_H3N2	134.7	interpolated	1.172	2	midpoint
seqneut25to26_sera_0011	A/Belgium/H0097/2025_H3N2	98.97	interpolated	19.92	2	midpoint
seqneut25to26_sera_0011	A/Bhutan/1267/2025_H3N2	113.2	interpolated	25.42	2	midpoint
seqneut25to26_sera_0011	A/Bhutan/7/2025_H3N2	147.3	upper	107.3	2	midpoint
seqneut25to26_sera_0011	A/BritishColumbia/PHL-2473/2025_H1N1	212.6	interpolated	6.53	2	midpoint
seqneut25to26_sera_0011	A/California/61/2025_H3N2	242.8	interpolated	56.14	2	midpoint
seqneut25to26_sera_0011	A/California/63/2025_H1N1	223.1	interpolated	17.13	2	midpoint
seqneut25to26_sera_0011	A/Canberra/465/2025_H1N1	305.3	interpolated	20.93	2	midpoint
seqneut25to26_sera_0011	A/Canberra/530/2025_H1N1	212.5	interpolated	49.51	2	midpoint
seqneut25to26_sera_0011	A/Catalonia/NSVH102689455/2025_H1N1	183.9	interpolated	2.454	2	midpoint
seqneut25to26_sera_0011	A/Colorado/105/2025_H1N1	206.4	interpolated	21.48	2	midpoint
seqneut25to26_sera_0011	A/CoteDIvoire/2007/2025_H1N1	185.8	interpolated	10.93	2	midpoint
seqneut25to26_sera_0011	A/Croatia/10136RV/2023-egg_H3N2	122.8	interpolated	27.05	2	midpoint
seqneut25to26_sera_0011	A/Darwin/1405/2025_H1N1	234.2	interpolated	16.73	2	midpoint
seqneut25to26_sera_0011	A/Darwin/1461/2025_H3N2	118.5	interpolated	56.93	2	midpoint
seqneut25to26_sera_0011	A/Denmark/3070/2025_H1N1	381.2	interpolated	29.96	2	midpoint
seqneut25to26_sera_0011	A/DistrictOfColumbia/27/2023_H3N2	165.1	interpolated	70.71	2	midpoint
seqneut25to26_sera_0011	A/DistrictOfColumbia/57/2025_H3N2	85.32	interpolated	18.16	2	midpoint
seqneut25to26_sera_0011	A/DistritoFederal/250106000728/2025_H3N2	82.13	interpolated	7.639	2	midpoint
seqneut25to26_sera_0011	A/DistritoFederal/2578578201/2025_H3N2	40	upper	0	2	midpoint
seqneut25to26_sera_0011	A/England/174/2025_H3N2	128.1	interpolated		1	midpoint
seqneut25to26_sera_0011	A/England/1822256/2025_H1N1	133.9	interpolated	1.127	2	midpoint
seqneut25to26_sera_0011	A/England/1837734/2025_H3N2	136.6	interpolated	16.66	2	midpoint
seqneut25to26_sera_0011	A/England/1837737/2025_H3N2	95.13	interpolated	53.14	2	midpoint
seqneut25to26_sera_0011	A/France/ARA-HCL025155099501/2025_H1N1	179.1	interpolated		1	midpoint
seqneut25to26_sera_0011	A/Galicia/GA-CHUAC-451/2025_H3N2	65.59	interpolated	13.07	2	midpoint
seqneut25to26_sera_0011	A/Ghana/ARI-25-1125/2025_H1N1	218.5	interpolated	45.24	2	midpoint
seqneut25to26_sera_0011	A/Ghana/FS-25-7077/2025_H3N2	98.45	interpolated	47.64	2	midpoint
seqneut25to26_sera_0011	A/Guangdong-Maonan/11438/2025_H3N2	222	interpolated	73.54	2	midpoint
seqneut25to26_sera_0011	A/Guangdong-Meijiang/11256/2025_H3N2	135.7	interpolated	35.85	2	midpoint
seqneut25to26_sera_0011	A/Guangxi-Daxin/1643/2025_H3N2	162	interpolated	24.63	2	midpoint
seqneut25to26_sera_0011	A/Guangxi-Qingxiu/SWL11742/2025_H1N1	162.2	interpolated	17.34	2	midpoint
seqneut25to26_sera_0011	A/Hawaii/44/2025_H1N1	293.5	interpolated	0.496	2	midpoint
seqneut25to26_sera_0011	A/Hawaii/70/2019_H1N1	42.38	interpolated	0.5502	3	midpoint
seqneut25to26_sera_0011	A/HongKong/1257/2025_H3N2	86.95	interpolated	1.924	2	midpoint
seqneut25to26_sera_0011	A/HongKong/1382/2025_H3N2	231.4	interpolated	69.67	2	midpoint
seqneut25to26_sera_0011	A/Indonesia/BIOKES-I-BT074/2025_H3N2	145.4	interpolated	52.89	2	midpoint
seqneut25to26_sera_0011	A/Indonesia/BIOKES-INAD491/2025_H3N2	72.04	interpolated	1.023	2	midpoint
seqneut25to26_sera_0011	A/Lao/820-2750/2025_H3N2	75.01	interpolated	8.604	2	midpoint
seqneut25to26_sera_0011	A/Malaysia/IMR/SARI/2028/2025_H3N2	119.6	interpolated	2.499	2	midpoint
seqneut25to26_sera_0011	A/Malaysia/IMR/SARI/2406/2025_H3N2	74.15	interpolated	14.7	2	midpoint
seqneut25to26_sera_0011	A/Malaysia/IMR/SARI/2517/2025_H3N2	92.36	interpolated	6.239	2	midpoint
seqneut25to26_sera_0011	A/Massachusetts/18/2022_H3N2	82.86	interpolated	35.91	3	midpoint
seqneut25to26_sera_0011	A/Michigan/110/2025_H3N2	60.2	interpolated	16.27	2	midpoint
seqneut25to26_sera_0011	A/Minnesota/96/2025_H3N2	273.3	interpolated	39.98	2	midpoint
seqneut25to26_sera_0011	A/Missouri/11/2025_H1N1	279.3	interpolated	35.91	2	midpoint
seqneut25to26_sera_0011	A/NewSouthWales/2526015582/2025_H3N2	107.1	interpolated	8.083	2	midpoint
seqneut25to26_sera_0011	A/NewSouthWales/2526015584/2025_H3N2	279.5	interpolated	91.22	2	midpoint
seqneut25to26_sera_0011	A/Norway/8765/2025_H3N2	113.2	interpolated	19.35	2	midpoint
seqneut25to26_sera_0011	A/Norway/8976/2025_H3N2	102.2	interpolated	5.763	2	midpoint
seqneut25to26_sera_0011	A/Norway/9107/2025_H1N1	242.9	interpolated	11.77	2	midpoint
seqneut25to26_sera_0011	A/Norway/9556/2025_H1N1	143.1	interpolated	11.92	2	midpoint
seqneut25to26_sera_0011	A/Peru/GIHSN-04-1089/2025_H3N2	91.84	interpolated	7.443	2	midpoint
seqneut25to26_sera_0011	A/Philippines/SARI25-1425/2025_H1N1	137.7	interpolated	5.6	2	midpoint
seqneut25to26_sera_0011	A/Queensland/2526516675/2025_H3N2	122.2	interpolated	42.67	2	midpoint
seqneut25to26_sera_0011	A/SouthAfrica/PET37604/2025_H3N2	160.6	interpolated	35.61	2	midpoint
seqneut25to26_sera_0011	A/SouthAfrica/PET37625/2025_H3N2	247.4	interpolated	91.18	2	midpoint
seqneut25to26_sera_0011	A/SouthAustralia/2519001037/2025_H1N1	292.8	interpolated	21.68	2	midpoint
seqneut25to26_sera_0011	A/SouthAustralia/2520702747/2025_H1N1	261.7	interpolated	43.34	2	midpoint
seqneut25to26_sera_0011	A/SouthAustralia/2523012764/2025_H1N1	235.5	interpolated	15.9	2	midpoint
seqneut25to26_sera_0011	A/SouthAustralia/2523812314/2025_H3N2	163.4	interpolated	4.492	2	midpoint
seqneut25to26_sera_0011	A/SouthAustralia/2524408801/2025_H3N2	117.3	interpolated	2.504	2	midpoint
seqneut25to26_sera_0011	A/SouthAustralia/2524712956/2025_H1N1	479.4	interpolated	29.87	2	midpoint
seqneut25to26_sera_0011	A/SouthAustralia/2525607496/2025_H3N2	74.43	interpolated	10.66	2	midpoint
seqneut25to26_sera_0011	A/SouthAustralia/2527003588/2025_H3N2	80.07	interpolated		1	midpoint
seqneut25to26_sera_0011	A/SouthAustralia/2527213276/2025_H3N2	158.5	interpolated	66.37	2	midpoint
seqneut25to26_sera_0011	A/SouthAustralia/2527612456/2025_H1N1	276.9	interpolated	85.56	2	midpoint
seqneut25to26_sera_0011	A/SouthAustralia/2527902708/2025_H3N2	199.6	interpolated	89.48	2	midpoint
seqneut25to26_sera_0011	A/Sydney/1359/2024_H3N2	96.74	interpolated	33.45	2	midpoint
seqneut25to26_sera_0011	A/Sydney/400/2025_H1N1	59.87	interpolated	15.82	2	midpoint
seqneut25to26_sera_0011	A/Tasmania/2521815682/2025_H3N2	159.1	interpolated	15.04	2	midpoint
seqneut25to26_sera_0011	A/Thailand/8/2022_H3N2	172.7	interpolated	26.57	3	midpoint
seqneut25to26_sera_0011	A/Vermont/73/2025_H3N2	172.5	interpolated	84.22	2	midpoint
seqneut25to26_sera_0011	A/Victoria/4897/2022_IVR-238_H1N1	7105	interpolated	598.5	3	midpoint
seqneut25to26_sera_0011	A/Wisconsin/588/2019_H1N1	60.23	interpolated	5.191	3	midpoint
seqneut25to26_sera_0011	A/Wisconsin/67/2022_H1N1	326.7	interpolated	22.49	3	midpoint
seqneut25to26_sera_0011	A/Zacapa/FLU-261/2025_H1N1	269.8	interpolated	24.21	2	midpoint
seqneut25to26_sera_0012	A/Alagoas/4130/2025_H3N2	774.4	interpolated	145.7	2	midpoint
seqneut25to26_sera_0012	A/Anapolis/LEIAL6543/2025_H3N2	718.6	interpolated	37.29	2	midpoint
seqneut25to26_sera_0012	A/Andalucia/PMC-00977/2025_H1N1	118.2	interpolated	9.598	2	midpoint
seqneut25to26_sera_0012	A/Aragon/2046/2025_H1N1	97.31	interpolated	0.0805	2	midpoint
seqneut25to26_sera_0012	A/Arica/59150/2025_H3N2	1335	interpolated	409.9	2	midpoint
seqneut25to26_sera_0012	A/Bahia/3102/2025_H3N2	1102	interpolated	23.33	2	midpoint
seqneut25to26_sera_0012	A/Bangkok/1803/2025_H1N1	136.8	interpolated	34.99	2	midpoint
seqneut25to26_sera_0012	A/Bangkok/P2229/2025_H1N1	109.3	interpolated	50.3	2	midpoint
seqneut25to26_sera_0012	A/Bangkok/P2323/2025_H3N2	667.4	interpolated	38	2	midpoint
seqneut25to26_sera_0012	A/Bangkok/P2390/2025_H3N2	637.5	interpolated	7.311	2	midpoint
seqneut25to26_sera_0012	A/Bangkok/P2391/2025_H3N2	600.3	interpolated	35.42	2	midpoint
seqneut25to26_sera_0012	A/Bangkok/P2572/2025_H3N2	619.9	interpolated	77.48	2	midpoint
seqneut25to26_sera_0012	A/Bangkok/P2921/2025_H3N2	1127	interpolated	13.98	2	midpoint
seqneut25to26_sera_0012	A/Bangkok/P3067/2025_H1N1	198	interpolated	4.474	2	midpoint
seqneut25to26_sera_0012	A/Bangkok/P3263/2025_H3N2	1730	interpolated	1168	2	midpoint
seqneut25to26_sera_0012	A/Belgium/H0097/2025_H3N2	997.7	interpolated	59.25	2	midpoint
seqneut25to26_sera_0012	A/Bhutan/1267/2025_H3N2	1113	interpolated	121.3	2	midpoint
seqneut25to26_sera_0012	A/Bhutan/7/2025_H3N2	1094	interpolated	72.29	2	midpoint
seqneut25to26_sera_0012	A/BritishColumbia/PHL-2473/2025_H1N1	155.3	interpolated	8.397	2	midpoint
seqneut25to26_sera_0012	A/California/61/2025_H3N2	634.8	interpolated	3.932	2	midpoint
seqneut25to26_sera_0012	A/California/63/2025_H1N1	142.6	interpolated	2.839	2	midpoint
seqneut25to26_sera_0012	A/Canberra/465/2025_H1N1	166.4	interpolated	38.78	2	midpoint
seqneut25to26_sera_0012	A/Canberra/530/2025_H1N1	116.3	interpolated	31.49	2	midpoint
seqneut25to26_sera_0012	A/Catalonia/NSVH102689455/2025_H1N1	156.3	interpolated	34.77	2	midpoint
seqneut25to26_sera_0012	A/Colorado/105/2025_H1N1	103	interpolated	8.785	2	midpoint
seqneut25to26_sera_0012	A/CoteDIvoire/2007/2025_H1N1	170.5	interpolated	14.49	2	midpoint
seqneut25to26_sera_0012	A/Croatia/10136RV/2023-egg_H3N2	2728	interpolated	104.4	2	midpoint
seqneut25to26_sera_0012	A/Darwin/1405/2025_H1N1	150.1	interpolated	12.64	2	midpoint
seqneut25to26_sera_0012	A/Darwin/1461/2025_H3N2	1769	interpolated	1069	2	midpoint
seqneut25to26_sera_0012	A/Denmark/3070/2025_H1N1	108	interpolated	8.532	2	midpoint
seqneut25to26_sera_0012	A/DistrictOfColumbia/27/2023_H3N2	1335	interpolated	166.8	2	midpoint
seqneut25to26_sera_0012	A/DistrictOfColumbia/57/2025_H3N2	525.7	interpolated	14.38	2	midpoint
seqneut25to26_sera_0012	A/DistritoFederal/250106000728/2025_H3N2	834.5	interpolated	247.9	2	midpoint
seqneut25to26_sera_0012	A/DistritoFederal/2578578201/2025_H3N2	1031	interpolated	3.712	2	midpoint
seqneut25to26_sera_0012	A/England/174/2025_H3N2	2132	interpolated		1	midpoint
seqneut25to26_sera_0012	A/England/1822256/2025_H1N1	190.7	interpolated	17.92	2	midpoint
seqneut25to26_sera_0012	A/England/1837734/2025_H3N2	539.9	interpolated	35.92	2	midpoint
seqneut25to26_sera_0012	A/England/1837737/2025_H3N2	788.8	interpolated	16.83	2	midpoint
seqneut25to26_sera_0012	A/France/ARA-HCL025155099501/2025_H1N1	128.1	interpolated		1	midpoint
seqneut25to26_sera_0012	A/Galicia/GA-CHUAC-451/2025_H3N2	1094	interpolated	89.62	2	midpoint
seqneut25to26_sera_0012	A/Ghana/ARI-25-1125/2025_H1N1	190.7	interpolated	11.36	2	midpoint
seqneut25to26_sera_0012	A/Ghana/FS-25-7077/2025_H3N2	751.6	interpolated	186.5	2	midpoint
seqneut25to26_sera_0012	A/Guangdong-Maonan/11438/2025_H3N2	1218	interpolated	38.99	2	midpoint
seqneut25to26_sera_0012	A/Guangdong-Meijiang/11256/2025_H3N2	1437	interpolated	325.2	2	midpoint
seqneut25to26_sera_0012	A/Guangxi-Daxin/1643/2025_H3N2	947.1	interpolated	43.72	2	midpoint
seqneut25to26_sera_0012	A/Guangxi-Qingxiu/SWL11742/2025_H1N1	170.1	interpolated	40.55	2	midpoint
seqneut25to26_sera_0012	A/Hawaii/44/2025_H1N1	114.3	interpolated	17.8	2	midpoint
seqneut25to26_sera_0012	A/Hawaii/70/2019_H1N1	385.1	interpolated	28.62	3	midpoint
seqneut25to26_sera_0012	A/HongKong/1257/2025_H3N2	1164	interpolated	111.7	2	midpoint
seqneut25to26_sera_0012	A/HongKong/1382/2025_H3N2	445.5	interpolated	186.7	2	midpoint
seqneut25to26_sera_0012	A/Indonesia/BIOKES-I-BT074/2025_H3N2	1623	interpolated	96.12	2	midpoint
seqneut25to26_sera_0012	A/Indonesia/BIOKES-INAD491/2025_H3N2	2141	interpolated	888.7	2	midpoint
seqneut25to26_sera_0012	A/Lao/820-2750/2025_H3N2	1134	interpolated	38.69	2	midpoint
seqneut25to26_sera_0012	A/Malaysia/IMR/SARI/2028/2025_H3N2	1984	interpolated	539.7	2	midpoint
seqneut25to26_sera_0012	A/Malaysia/IMR/SARI/2406/2025_H3N2	281.9	interpolated	21.69	2	midpoint
seqneut25to26_sera_0012	A/Malaysia/IMR/SARI/2517/2025_H3N2	468.2	interpolated	42.57	2	midpoint
seqneut25to26_sera_0012	A/Massachusetts/18/2022_H3N2	1482	interpolated	221.9	3	midpoint
seqneut25to26_sera_0012	A/Michigan/110/2025_H3N2	1680	interpolated	462.3	2	midpoint
seqneut25to26_sera_0012	A/Minnesota/96/2025_H3N2	1379	interpolated	461.7	2	midpoint
seqneut25to26_sera_0012	A/Missouri/11/2025_H1N1	147	interpolated	11.32	2	midpoint
seqneut25to26_sera_0012	A/NewSouthWales/2526015582/2025_H3N2	616.1	interpolated	39.02	2	midpoint
seqneut25to26_sera_0012	A/NewSouthWales/2526015584/2025_H3N2	675.1	interpolated	14.43	2	midpoint
seqneut25to26_sera_0012	A/Norway/8765/2025_H3N2	568.6	interpolated	118.7	2	midpoint
seqneut25to26_sera_0012	A/Norway/8976/2025_H3N2	639.3	interpolated	23.79	2	midpoint
seqneut25to26_sera_0012	A/Norway/9107/2025_H1N1	165.7	interpolated	12.73	2	midpoint
seqneut25to26_sera_0012	A/Norway/9556/2025_H1N1	109.4	interpolated	8.876	2	midpoint
seqneut25to26_sera_0012	A/Peru/GIHSN-04-1089/2025_H3N2	2175	interpolated	475.9	2	midpoint
seqneut25to26_sera_0012	A/Philippines/SARI25-1425/2025_H1N1	111.2	interpolated	13.16	2	midpoint
seqneut25to26_sera_0012	A/Queensland/2526516675/2025_H3N2	592.5	interpolated	26.21	2	midpoint
seqneut25to26_sera_0012	A/SouthAfrica/PET37604/2025_H3N2	2369	interpolated	496.4	2	midpoint
seqneut25to26_sera_0012	A/SouthAfrica/PET37625/2025_H3N2	2124	interpolated	928	2	midpoint
seqneut25to26_sera_0012	A/SouthAustralia/2519001037/2025_H1N1	141.2	interpolated	28.43	2	midpoint
seqneut25to26_sera_0012	A/SouthAustralia/2520702747/2025_H1N1	169.1	interpolated	12.92	2	midpoint
seqneut25to26_sera_0012	A/SouthAustralia/2523012764/2025_H1N1	201.6	interpolated	69.82	2	midpoint
seqneut25to26_sera_0012	A/SouthAustralia/2523812314/2025_H3N2	803.3	interpolated	56.05	2	midpoint
seqneut25to26_sera_0012	A/SouthAustralia/2524408801/2025_H3N2	613.6	interpolated	113.8	2	midpoint
seqneut25to26_sera_0012	A/SouthAustralia/2524712956/2025_H1N1	118.6	interpolated	16.56	2	midpoint
seqneut25to26_sera_0012	A/SouthAustralia/2525607496/2025_H3N2	1295	interpolated	106.1	2	midpoint
seqneut25to26_sera_0012	A/SouthAustralia/2527003588/2025_H3N2	371	interpolated	24.31	2	midpoint
seqneut25to26_sera_0012	A/SouthAustralia/2527213276/2025_H3N2	673.2	interpolated	8.709	2	midpoint
seqneut25to26_sera_0012	A/SouthAustralia/2527612456/2025_H1N1	110	interpolated	6.765	2	midpoint
seqneut25to26_sera_0012	A/SouthAustralia/2527902708/2025_H3N2	478.5	interpolated	167.1	2	midpoint
seqneut25to26_sera_0012	A/Sydney/1359/2024_H3N2	1185	interpolated	80.9	2	midpoint
seqneut25to26_sera_0012	A/Sydney/400/2025_H1N1	133.2	interpolated	25	2	midpoint
seqneut25to26_sera_0012	A/Tasmania/2521815682/2025_H3N2	665.5	interpolated	8.511	2	midpoint
seqneut25to26_sera_0012	A/Thailand/8/2022_H3N2	3048	interpolated	327.6	3	midpoint
seqneut25to26_sera_0012	A/Vermont/73/2025_H3N2	717.2	interpolated	82.3	2	midpoint
seqneut25to26_sera_0012	A/Victoria/4897/2022_IVR-238_H1N1	1015	interpolated	41.71	3	midpoint
seqneut25to26_sera_0012	A/Wisconsin/588/2019_H1N1	480.6	interpolated	22.26	3	midpoint
seqneut25to26_sera_0012	A/Wisconsin/67/2022_H1N1	173.1	interpolated	13.75	3	midpoint
seqneut25to26_sera_0012	A/Zacapa/FLU-261/2025_H1N1	191.5	interpolated	27.21	2	midpoint
seqneut25to26_sera_0013	A/Alagoas/4130/2025_H3N2	242.1	interpolated	24.23	2	midpoint
seqneut25to26_sera_0013	A/Anapolis/LEIAL6543/2025_H3N2	101.8	interpolated	8.216	2	midpoint
seqneut25to26_sera_0013	A/Andalucia/PMC-00977/2025_H1N1	40.62	upper	0.6163	2	midpoint
seqneut25to26_sera_0013	A/Aragon/2046/2025_H1N1	40	upper	0	2	midpoint
seqneut25to26_sera_0013	A/Arica/59150/2025_H3N2	141	interpolated	28.93	2	midpoint
seqneut25to26_sera_0013	A/Bahia/3102/2025_H3N2	154.8	interpolated	29.77	2	midpoint
seqneut25to26_sera_0013	A/Bangkok/1803/2025_H1N1	60.98	interpolated	8.714	2	midpoint
seqneut25to26_sera_0013	A/Bangkok/P2229/2025_H1N1	44.26	interpolated	2.462	2	midpoint
seqneut25to26_sera_0013	A/Bangkok/P2323/2025_H3N2	86.86	interpolated	18.75	2	midpoint
seqneut25to26_sera_0013	A/Bangkok/P2390/2025_H3N2	113.5	interpolated	36.1	2	midpoint
seqneut25to26_sera_0013	A/Bangkok/P2391/2025_H3N2	118.3	interpolated	71.73	2	midpoint
seqneut25to26_sera_0013	A/Bangkok/P2572/2025_H3N2	75.1	interpolated	2.046	2	midpoint
seqneut25to26_sera_0013	A/Bangkok/P2921/2025_H3N2	136.3	interpolated	39.55	2	midpoint
seqneut25to26_sera_0013	A/Bangkok/P3067/2025_H1N1	42.55	upper	2.551	2	midpoint
seqneut25to26_sera_0013	A/Bangkok/P3263/2025_H3N2	218.1	interpolated	13.27	2	midpoint
seqneut25to26_sera_0013	A/Belgium/H0097/2025_H3N2	157.9	interpolated	17.32	2	midpoint
seqneut25to26_sera_0013	A/Bhutan/1267/2025_H3N2	227.7	interpolated	57.63	2	midpoint
seqneut25to26_sera_0013	A/Bhutan/7/2025_H3N2	145.1	interpolated	18.37	2	midpoint
seqneut25to26_sera_0013	A/BritishColumbia/PHL-2473/2025_H1N1	40	upper	0	2	midpoint
seqneut25to26_sera_0013	A/California/61/2025_H3N2	82.47	interpolated	18.19	2	midpoint
seqneut25to26_sera_0013	A/California/63/2025_H1N1	40.09	upper	0.08847	2	midpoint
seqneut25to26_sera_0013	A/Canberra/465/2025_H1N1	49.12	interpolated	0.5556	2	midpoint
seqneut25to26_sera_0013	A/Canberra/530/2025_H1N1	42.61	interpolated	0.6395	2	midpoint
seqneut25to26_sera_0013	A/Catalonia/NSVH102689455/2025_H1N1	54.93	interpolated	2.054	2	midpoint
seqneut25to26_sera_0013	A/Colorado/105/2025_H1N1	49.19	interpolated	6.831	2	midpoint
seqneut25to26_sera_0013	A/CoteDIvoire/2007/2025_H1N1	43.77	upper	3.774	2	midpoint
seqneut25to26_sera_0013	A/Croatia/10136RV/2023-egg_H3N2	909.2	interpolated	304.5	2	midpoint
seqneut25to26_sera_0013	A/Darwin/1405/2025_H1N1	49.15	interpolated	1.305	2	midpoint
seqneut25to26_sera_0013	A/Darwin/1461/2025_H3N2	197.2	interpolated	89.32	2	midpoint
seqneut25to26_sera_0013	A/Denmark/3070/2025_H1N1	45.36	interpolated	2.651	2	midpoint
seqneut25to26_sera_0013	A/DistrictOfColumbia/27/2023_H3N2	192.1	interpolated	92.07	2	midpoint
seqneut25to26_sera_0013	A/DistrictOfColumbia/57/2025_H3N2	130	interpolated	52.38	2	midpoint
seqneut25to26_sera_0013	A/DistritoFederal/250106000728/2025_H3N2	152.4	interpolated	32.89	2	midpoint
seqneut25to26_sera_0013	A/DistritoFederal/2578578201/2025_H3N2	52.74	interpolated	2.727	2	midpoint
seqneut25to26_sera_0013	A/England/174/2025_H3N2	366.4	interpolated		1	midpoint
seqneut25to26_sera_0013	A/England/1822256/2025_H1N1	42.66	upper	2.665	2	midpoint
seqneut25to26_sera_0013	A/England/1837734/2025_H3N2	110.7	interpolated		1	midpoint
seqneut25to26_sera_0013	A/England/1837737/2025_H3N2	59.78	interpolated		1	midpoint
seqneut25to26_sera_0013	A/France/ARA-HCL025155099501/2025_H1N1	41.83	interpolated		1	midpoint
seqneut25to26_sera_0013	A/Galicia/GA-CHUAC-451/2025_H3N2	107.3	interpolated	21.99	2	midpoint
seqneut25to26_sera_0013	A/Ghana/ARI-25-1125/2025_H1N1	44.26	interpolated	0.9406	2	midpoint
seqneut25to26_sera_0013	A/Ghana/FS-25-7077/2025_H3N2	68.86	interpolated	12.65	2	midpoint
seqneut25to26_sera_0013	A/Guangdong-Maonan/11438/2025_H3N2	331	interpolated	30.4	2	midpoint
seqneut25to26_sera_0013	A/Guangdong-Meijiang/11256/2025_H3N2	469	interpolated	109	2	midpoint
seqneut25to26_sera_0013	A/Guangxi-Daxin/1643/2025_H3N2	237.4	interpolated	136	2	midpoint
seqneut25to26_sera_0013	A/Guangxi-Qingxiu/SWL11742/2025_H1N1	47.79	interpolated	7.68	2	midpoint
seqneut25to26_sera_0013	A/Hawaii/44/2025_H1N1	40.09	upper	0.09018	2	midpoint
seqneut25to26_sera_0013	A/Hawaii/70/2019_H1N1	41.02	interpolated	0.1916	3	midpoint
seqneut25to26_sera_0013	A/HongKong/1257/2025_H3N2	261	interpolated	80.55	2	midpoint
seqneut25to26_sera_0013	A/HongKong/1382/2025_H3N2	252.4	interpolated	113.3	2	midpoint
seqneut25to26_sera_0013	A/Indonesia/BIOKES-I-BT074/2025_H3N2	180.8	interpolated	12.01	2	midpoint
seqneut25to26_sera_0013	A/Indonesia/BIOKES-INAD491/2025_H3N2	377.8	interpolated	126.7	2	midpoint
seqneut25to26_sera_0013	A/Lao/820-2750/2025_H3N2	239.8	interpolated	21.65	2	midpoint
seqneut25to26_sera_0013	A/Malaysia/IMR/SARI/2028/2025_H3N2	255.7	interpolated	18.01	2	midpoint
seqneut25to26_sera_0013	A/Malaysia/IMR/SARI/2406/2025_H3N2	48.74	interpolated	4.765	2	midpoint
seqneut25to26_sera_0013	A/Malaysia/IMR/SARI/2517/2025_H3N2	73.68	interpolated	17.91	2	midpoint
seqneut25to26_sera_0013	A/Massachusetts/18/2022_H3N2	314.8	interpolated	84.54	3	midpoint
seqneut25to26_sera_0013	A/Michigan/110/2025_H3N2	254.5	interpolated	12.75	2	midpoint
seqneut25to26_sera_0013	A/Minnesota/96/2025_H3N2	362.8	interpolated	219.5	2	midpoint
seqneut25to26_sera_0013	A/Missouri/11/2025_H1N1	47.48	upper	7.484	2	midpoint
seqneut25to26_sera_0013	A/NewSouthWales/2526015582/2025_H3N2	117.5	interpolated	12.02	2	midpoint
seqneut25to26_sera_0013	A/NewSouthWales/2526015584/2025_H3N2	113.5	interpolated	8.664	2	midpoint
seqneut25to26_sera_0013	A/Norway/8765/2025_H3N2	107.3	interpolated	23.63	2	midpoint
seqneut25to26_sera_0013	A/Norway/8976/2025_H3N2	108	interpolated	16.66	2	midpoint
seqneut25to26_sera_0013	A/Norway/9107/2025_H1N1	41.78	interpolated	0.1556	2	midpoint
seqneut25to26_sera_0013	A/Norway/9556/2025_H1N1	41.07	upper	1.074	2	midpoint
seqneut25to26_sera_0013	A/Peru/GIHSN-04-1089/2025_H3N2	124.6	interpolated	36.51	2	midpoint
seqneut25to26_sera_0013	A/Philippines/SARI25-1425/2025_H1N1	63.38	interpolated	1.098	2	midpoint
seqneut25to26_sera_0013	A/Queensland/2526516675/2025_H3N2	126.3	interpolated	59.9	2	midpoint
seqneut25to26_sera_0013	A/SouthAfrica/PET37604/2025_H3N2	371.1	interpolated	127.3	2	midpoint
seqneut25to26_sera_0013	A/SouthAfrica/PET37625/2025_H3N2	264.1	interpolated	7.511	2	midpoint
seqneut25to26_sera_0013	A/SouthAustralia/2519001037/2025_H1N1	42.63	interpolated	1.808	2	midpoint
seqneut25to26_sera_0013	A/SouthAustralia/2520702747/2025_H1N1	51.62	interpolated	1.896	2	midpoint
seqneut25to26_sera_0013	A/SouthAustralia/2523012764/2025_H1N1	42.54	upper	2.544	2	midpoint
seqneut25to26_sera_0013	A/SouthAustralia/2523812314/2025_H3N2	78.29	interpolated	6.473	2	midpoint
seqneut25to26_sera_0013	A/SouthAustralia/2524408801/2025_H3N2	63.06	interpolated	0.3532	2	midpoint
seqneut25to26_sera_0013	A/SouthAustralia/2524712956/2025_H1N1	47.66	interpolated	1.239	2	midpoint
seqneut25to26_sera_0013	A/SouthAustralia/2525607496/2025_H3N2	603.8	interpolated	77.24	2	midpoint
seqneut25to26_sera_0013	A/SouthAustralia/2527003588/2025_H3N2	48.44	interpolated	8.006	2	midpoint
seqneut25to26_sera_0013	A/SouthAustralia/2527213276/2025_H3N2	104.3	interpolated	36.07	2	midpoint
seqneut25to26_sera_0013	A/SouthAustralia/2527612456/2025_H1N1	40	upper	0	2	midpoint
seqneut25to26_sera_0013	A/SouthAustralia/2527902708/2025_H3N2	45.42	interpolated		1	midpoint
seqneut25to26_sera_0013	A/Sydney/1359/2024_H3N2	131.7	interpolated	15.46	2	midpoint
seqneut25to26_sera_0013	A/Sydney/400/2025_H1N1	40	upper	0	2	midpoint
seqneut25to26_sera_0013	A/Tasmania/2521815682/2025_H3N2	116.5	interpolated	23.72	2	midpoint
seqneut25to26_sera_0013	A/Thailand/8/2022_H3N2	813.3	interpolated	374.8	3	midpoint
seqneut25to26_sera_0013	A/Vermont/73/2025_H3N2	56.55	interpolated	2.742	2	midpoint
seqneut25to26_sera_0013	A/Victoria/4897/2022_IVR-238_H1N1	143.9	interpolated	11.98	3	midpoint
seqneut25to26_sera_0013	A/Wisconsin/588/2019_H1N1	56.93	interpolated	4.912	3	midpoint
seqneut25to26_sera_0013	A/Wisconsin/67/2022_H1N1	42.94	interpolated	4.605	3	midpoint
seqneut25to26_sera_0013	A/Zacapa/FLU-261/2025_H1N1	47.3	interpolated	0.807	2	midpoint
seqneut25to26_sera_0014	A/Alagoas/4130/2025_H3N2	40	upper	0	2	midpoint
seqneut25to26_sera_0014	A/Anapolis/LEIAL6543/2025_H3N2	40	upper		1	midpoint
seqneut25to26_sera_0014	A/Andalucia/PMC-00977/2025_H1N1	40	upper	0	2	midpoint
seqneut25to26_sera_0014	A/Aragon/2046/2025_H1N1	40	upper	0	2	midpoint
seqneut25to26_sera_0014	A/Arica/59150/2025_H3N2	57.61	upper	17.61	2	midpoint
seqneut25to26_sera_0014	A/Bahia/3102/2025_H3N2	50.69	interpolated	6.699	2	midpoint
seqneut25to26_sera_0014	A/Bangkok/1803/2025_H1N1	40.56	upper	0.5605	2	midpoint
seqneut25to26_sera_0014	A/Bangkok/P2229/2025_H1N1	46.16	upper	6.16	2	midpoint
seqneut25to26_sera_0014	A/Bangkok/P2323/2025_H3N2	40	upper	0	2	midpoint
seqneut25to26_sera_0014	A/Bangkok/P2390/2025_H3N2	40	upper	0	2	midpoint
seqneut25to26_sera_0014	A/Bangkok/P2391/2025_H3N2	40	upper		1	midpoint
seqneut25to26_sera_0014	A/Bangkok/P2572/2025_H3N2	40	upper	0	2	midpoint
seqneut25to26_sera_0014	A/Bangkok/P2921/2025_H3N2	40	upper	0	2	midpoint
seqneut25to26_sera_0014	A/Bangkok/P3067/2025_H1N1	41.43	upper	1.429	2	midpoint
seqneut25to26_sera_0014	A/Bangkok/P3263/2025_H3N2	42.01	interpolated		1	midpoint
seqneut25to26_sera_0014	A/Belgium/H0097/2025_H3N2	40	upper	0	2	midpoint
seqneut25to26_sera_0014	A/Bhutan/1267/2025_H3N2	41.39	upper	1.386	2	midpoint
seqneut25to26_sera_0014	A/Bhutan/7/2025_H3N2	40	upper		1	midpoint
seqneut25to26_sera_0014	A/BritishColumbia/PHL-2473/2025_H1N1	40	upper	0	2	midpoint
seqneut25to26_sera_0014	A/California/61/2025_H3N2	41.32	interpolated	1.075	2	midpoint
seqneut25to26_sera_0014	A/California/63/2025_H1N1	40.38	upper	0.3809	2	midpoint
seqneut25to26_sera_0014	A/Canberra/465/2025_H1N1	40	upper	0	2	midpoint
seqneut25to26_sera_0014	A/Canberra/530/2025_H1N1	41.79	interpolated	0.1128	2	midpoint
seqneut25to26_sera_0014	A/Catalonia/NSVH102689455/2025_H1N1	45.79	upper	5.794	2	midpoint
seqneut25to26_sera_0014	A/Colorado/105/2025_H1N1	40	upper		1	midpoint
seqneut25to26_sera_0014	A/CoteDIvoire/2007/2025_H1N1	47.06	interpolated	2.703	2	midpoint
seqneut25to26_sera_0014	A/Croatia/10136RV/2023-egg_H3N2	40	upper	0	2	midpoint
seqneut25to26_sera_0014	A/Darwin/1405/2025_H1N1	42.59	upper	2.595	2	midpoint
seqneut25to26_sera_0014	A/Darwin/1461/2025_H3N2	40	upper	0	2	midpoint
seqneut25to26_sera_0014	A/Denmark/3070/2025_H1N1	40	upper	0	2	midpoint
seqneut25to26_sera_0014	A/DistrictOfColumbia/27/2023_H3N2	40	upper	0	2	midpoint
seqneut25to26_sera_0014	A/DistrictOfColumbia/57/2025_H3N2	40	upper		1	midpoint
seqneut25to26_sera_0014	A/DistritoFederal/2578578201/2025_H3N2	40	upper	0	2	midpoint
seqneut25to26_sera_0014	A/England/1822256/2025_H1N1	40	upper	0	2	midpoint
seqneut25to26_sera_0014	A/England/1837734/2025_H3N2	40	upper		1	midpoint
seqneut25to26_sera_0014	A/England/1837737/2025_H3N2	40	upper		1	midpoint
seqneut25to26_sera_0014	A/France/ARA-HCL025155099501/2025_H1N1	41.74	interpolated		1	midpoint
seqneut25to26_sera_0014	A/Galicia/GA-CHUAC-451/2025_H3N2	40	upper		1	midpoint
seqneut25to26_sera_0014	A/Ghana/ARI-25-1125/2025_H1N1	41.36	interpolated	0.4195	2	midpoint
seqneut25to26_sera_0014	A/Ghana/FS-25-7077/2025_H3N2	40	upper	0	2	midpoint
seqneut25to26_sera_0014	A/Guangdong-Maonan/11438/2025_H3N2	40	upper		1	midpoint
seqneut25to26_sera_0014	A/Guangdong-Meijiang/11256/2025_H3N2	40	upper		1	midpoint
seqneut25to26_sera_0014	A/Guangxi-Daxin/1643/2025_H3N2	40	upper	0	2	midpoint
seqneut25to26_sera_0014	A/Guangxi-Qingxiu/SWL11742/2025_H1N1	42.3	upper	2.298	2	midpoint
seqneut25to26_sera_0014	A/Hawaii/44/2025_H1N1	40	upper	0	2	midpoint
seqneut25to26_sera_0014	A/Hawaii/70/2019_H1N1	40	upper	0	3	midpoint
seqneut25to26_sera_0014	A/HongKong/1257/2025_H3N2	40	upper	0	2	midpoint
seqneut25to26_sera_0014	A/HongKong/1382/2025_H3N2	137	interpolated	30.52	2	midpoint
seqneut25to26_sera_0014	A/Indonesia/BIOKES-I-BT074/2025_H3N2	40	upper	0	2	midpoint
seqneut25to26_sera_0014	A/Indonesia/BIOKES-INAD491/2025_H3N2	40	upper	0	2	midpoint
seqneut25to26_sera_0014	A/Lao/820-2750/2025_H3N2	40.58	upper	0.5822	2	midpoint
seqneut25to26_sera_0014	A/Malaysia/IMR/SARI/2028/2025_H3N2	42.81	upper	2.806	2	midpoint
seqneut25to26_sera_0014	A/Malaysia/IMR/SARI/2406/2025_H3N2	40	upper	0	2	midpoint
seqneut25to26_sera_0014	A/Malaysia/IMR/SARI/2517/2025_H3N2	40.74	upper	0.7387	2	midpoint
seqneut25to26_sera_0014	A/Massachusetts/18/2022_H3N2	40	upper	0	2	midpoint
seqneut25to26_sera_0014	A/Michigan/110/2025_H3N2	40	upper	0	2	midpoint
seqneut25to26_sera_0014	A/Minnesota/96/2025_H3N2	40	upper	0	2	midpoint
seqneut25to26_sera_0014	A/Missouri/11/2025_H1N1	44.89	interpolated	3.766	2	midpoint
seqneut25to26_sera_0014	A/NewSouthWales/2526015582/2025_H3N2	40.17	upper	0.1715	2	midpoint
seqneut25to26_sera_0014	A/NewSouthWales/2526015584/2025_H3N2	48.02	interpolated	4.041	2	midpoint
seqneut25to26_sera_0014	A/Norway/8765/2025_H3N2	40	upper	0	2	midpoint
seqneut25to26_sera_0014	A/Norway/8976/2025_H3N2	41.34	upper	1.339	2	midpoint
seqneut25to26_sera_0014	A/Norway/9107/2025_H1N1	40	upper	0	2	midpoint
seqneut25to26_sera_0014	A/Norway/9556/2025_H1N1	40	upper	0	2	midpoint
seqneut25to26_sera_0014	A/Peru/GIHSN-04-1089/2025_H3N2	40	upper	0	2	midpoint
seqneut25to26_sera_0014	A/Philippines/SARI25-1425/2025_H1N1	45.11	interpolated	3.369	2	midpoint
seqneut25to26_sera_0014	A/Queensland/2526516675/2025_H3N2	44.91	upper	4.914	2	midpoint
seqneut25to26_sera_0014	A/SouthAfrica/PET37604/2025_H3N2	40	upper	0	2	midpoint
seqneut25to26_sera_0014	A/SouthAfrica/PET37625/2025_H3N2	40.24	upper	0.2394	2	midpoint
seqneut25to26_sera_0014	A/SouthAustralia/2519001037/2025_H1N1	42.84	upper	2.84	2	midpoint
seqneut25to26_sera_0014	A/SouthAustralia/2520702747/2025_H1N1	42.01	interpolated	1.949	2	midpoint
seqneut25to26_sera_0014	A/SouthAustralia/2523012764/2025_H1N1	40	upper	0	2	midpoint
seqneut25to26_sera_0014	A/SouthAustralia/2523812314/2025_H3N2	40	upper	0	2	midpoint
seqneut25to26_sera_0014	A/SouthAustralia/2524408801/2025_H3N2	40	upper	0	2	midpoint
seqneut25to26_sera_0014	A/SouthAustralia/2524712956/2025_H1N1	55.89	interpolated	15.09	2	midpoint
seqneut25to26_sera_0014	A/SouthAustralia/2525607496/2025_H3N2	40	upper		1	midpoint
seqneut25to26_sera_0014	A/SouthAustralia/2527003588/2025_H3N2	40	upper	0	2	midpoint
seqneut25to26_sera_0014	A/SouthAustralia/2527213276/2025_H3N2	52.15	interpolated	10.06	2	midpoint
seqneut25to26_sera_0014	A/SouthAustralia/2527612456/2025_H1N1	40	upper	0	2	midpoint
seqneut25to26_sera_0014	A/SouthAustralia/2527902708/2025_H3N2	40	upper	0	2	midpoint
seqneut25to26_sera_0014	A/Sydney/1359/2024_H3N2	40	upper	0	2	midpoint
seqneut25to26_sera_0014	A/Sydney/400/2025_H1N1	40	upper		1	midpoint
seqneut25to26_sera_0014	A/Tasmania/2521815682/2025_H3N2	40	upper	0	2	midpoint
seqneut25to26_sera_0014	A/Thailand/8/2022_H3N2	68.85	interpolated		1	midpoint
seqneut25to26_sera_0014	A/Vermont/73/2025_H3N2	40	upper	0	2	midpoint
seqneut25to26_sera_0014	A/Victoria/4897/2022_IVR-238_H1N1	40	upper	0	3	midpoint
seqneut25to26_sera_0014	A/Wisconsin/588/2019_H1N1	40	upper	0.08255	3	midpoint
seqneut25to26_sera_0014	A/Wisconsin/67/2022_H1N1	40	upper	5.033	3	midpoint
seqneut25to26_sera_0014	A/Zacapa/FLU-261/2025_H1N1	41.11	upper	1.109	2	midpoint
seqneut25to26_sera_0015	A/Alagoas/4130/2025_H3N2	118.7	interpolated	15.62	2	midpoint
seqneut25to26_sera_0015	A/Anapolis/LEIAL6543/2025_H3N2	75.13	interpolated		1	midpoint
seqneut25to26_sera_0015	A/Andalucia/PMC-00977/2025_H1N1	44.05	upper	4.048	2	midpoint
seqneut25to26_sera_0015	A/Aragon/2046/2025_H1N1	40	upper	0	2	midpoint
seqneut25to26_sera_0015	A/Arica/59150/2025_H3N2	92.85	interpolated	4.37	2	midpoint
seqneut25to26_sera_0015	A/Bahia/3102/2025_H3N2	123.4	interpolated	9.83	2	midpoint
seqneut25to26_sera_0015	A/Bangkok/1803/2025_H1N1	67.53	interpolated	9.557	2	midpoint
seqneut25to26_sera_0015	A/Bangkok/P2229/2025_H1N1	45.1	interpolated	3.907	2	midpoint
seqneut25to26_sera_0015	A/Bangkok/P2323/2025_H3N2	81.62	interpolated	31.4	2	midpoint
seqneut25to26_sera_0015	A/Bangkok/P2390/2025_H3N2	86.42	interpolated		1	midpoint
seqneut25to26_sera_0015	A/Bangkok/P2391/2025_H3N2	60.4	interpolated		1	midpoint
seqneut25to26_sera_0015	A/Bangkok/P2572/2025_H3N2	67.83	interpolated	4.439	2	midpoint
seqneut25to26_sera_0015	A/Bangkok/P2921/2025_H3N2	40	upper		1	midpoint
seqneut25to26_sera_0015	A/Bangkok/P3067/2025_H1N1	42.81	interpolated	2.673	2	midpoint
seqneut25to26_sera_0015	A/Bangkok/P3263/2025_H3N2	163.9	interpolated	61.56	2	midpoint
seqneut25to26_sera_0015	A/Belgium/H0097/2025_H3N2	53.26	upper	13.26	2	midpoint
seqneut25to26_sera_0015	A/Bhutan/1267/2025_H3N2	75.98	interpolated	27.65	2	midpoint
seqneut25to26_sera_0015	A/Bhutan/7/2025_H3N2	43.62	upper	3.62	2	midpoint
seqneut25to26_sera_0015	A/BritishColumbia/PHL-2473/2025_H1N1	42.08	interpolated	0.1093	2	midpoint
seqneut25to26_sera_0015	A/California/61/2025_H3N2	145.8	interpolated		1	midpoint
seqneut25to26_sera_0015	A/California/63/2025_H1N1	42.26	upper	2.264	2	midpoint
seqneut25to26_sera_0015	A/Canberra/465/2025_H1N1	48.08	interpolated	6.015	2	midpoint
seqneut25to26_sera_0015	A/Canberra/530/2025_H1N1	41.01	interpolated	0.5936	2	midpoint
seqneut25to26_sera_0015	A/Catalonia/NSVH102689455/2025_H1N1	57.4	interpolated	7.106	2	midpoint
seqneut25to26_sera_0015	A/Colorado/105/2025_H1N1	40	upper		1	midpoint
seqneut25to26_sera_0015	A/CoteDIvoire/2007/2025_H1N1	49.69	interpolated	0.6766	2	midpoint
seqneut25to26_sera_0015	A/Croatia/10136RV/2023-egg_H3N2	40	upper		1	midpoint
seqneut25to26_sera_0015	A/Darwin/1405/2025_H1N1	50.38	interpolated	4.604	2	midpoint
seqneut25to26_sera_0015	A/Darwin/1461/2025_H3N2	135.1	interpolated	3.232	2	midpoint
seqneut25to26_sera_0015	A/Denmark/3070/2025_H1N1	57.26	interpolated	1.024	2	midpoint
seqneut25to26_sera_0015	A/DistrictOfColumbia/27/2023_H3N2	77.94	interpolated	24.72	2	midpoint
seqneut25to26_sera_0015	A/DistrictOfColumbia/57/2025_H3N2	60.05	interpolated		1	midpoint
seqneut25to26_sera_0015	A/DistritoFederal/250106000728/2025_H3N2	72.55	interpolated	6.995	2	midpoint
seqneut25to26_sera_0015	A/DistritoFederal/2578578201/2025_H3N2	40	upper	0	2	midpoint
seqneut25to26_sera_0015	A/England/174/2025_H3N2	81.11	interpolated		1	midpoint
seqneut25to26_sera_0015	A/England/1822256/2025_H1N1	40	upper	0	2	midpoint
seqneut25to26_sera_0015	A/England/1837734/2025_H3N2	62.97	interpolated		1	midpoint
seqneut25to26_sera_0015	A/England/1837737/2025_H3N2	40	upper		1	midpoint
seqneut25to26_sera_0015	A/France/ARA-HCL025155099501/2025_H1N1	45.81	interpolated		1	midpoint
seqneut25to26_sera_0015	A/Galicia/GA-CHUAC-451/2025_H3N2	41.07	upper	1.066	2	midpoint
seqneut25to26_sera_0015	A/Ghana/ARI-25-1125/2025_H1N1	41.94	interpolated	1.933	2	midpoint
seqneut25to26_sera_0015	A/Ghana/FS-25-7077/2025_H3N2	59.69	interpolated		1	midpoint
seqneut25to26_sera_0015	A/Guangdong-Maonan/11438/2025_H3N2	85.17	interpolated	1.042	2	midpoint
seqneut25to26_sera_0015	A/Guangdong-Meijiang/11256/2025_H3N2	139.1	interpolated	15.74	2	midpoint
seqneut25to26_sera_0015	A/Guangxi-Daxin/1643/2025_H3N2	165.8	interpolated	91.43	2	midpoint
seqneut25to26_sera_0015	A/Guangxi-Qingxiu/SWL11742/2025_H1N1	49.8	interpolated	1.683	2	midpoint
seqneut25to26_sera_0015	A/Hawaii/44/2025_H1N1	40.98	upper	0.9826	2	midpoint
seqneut25to26_sera_0015	A/Hawaii/70/2019_H1N1	40	upper	0	3	midpoint
seqneut25to26_sera_0015	A/HongKong/1257/2025_H3N2	68.76	interpolated	1.917	2	midpoint
seqneut25to26_sera_0015	A/HongKong/1382/2025_H3N2	377.6	interpolated	158	2	midpoint
seqneut25to26_sera_0015	A/Indonesia/BIOKES-I-BT074/2025_H3N2	44.92	interpolated		1	midpoint
seqneut25to26_sera_0015	A/Indonesia/BIOKES-INAD491/2025_H3N2	89.22	interpolated	7.516	2	midpoint
seqneut25to26_sera_0015	A/Lao/820-2750/2025_H3N2	40.3	upper	0.3038	2	midpoint
seqneut25to26_sera_0015	A/Malaysia/IMR/SARI/2028/2025_H3N2	100.3	interpolated	8.945	2	midpoint
seqneut25to26_sera_0015	A/Malaysia/IMR/SARI/2406/2025_H3N2	55.98	interpolated	10.18	2	midpoint
seqneut25to26_sera_0015	A/Malaysia/IMR/SARI/2517/2025_H3N2	66.41	interpolated	10.57	2	midpoint
seqneut25to26_sera_0015	A/Massachusetts/18/2022_H3N2	147.6	interpolated	28.23	3	midpoint
seqneut25to26_sera_0015	A/Michigan/110/2025_H3N2	40	upper		1	midpoint
seqneut25to26_sera_0015	A/Minnesota/96/2025_H3N2	87.06	interpolated	9.921	2	midpoint
seqneut25to26_sera_0015	A/Missouri/11/2025_H1N1	41.52	interpolated	0.1661	2	midpoint
seqneut25to26_sera_0015	A/NewSouthWales/2526015582/2025_H3N2	76.07	interpolated	5.632	2	midpoint
seqneut25to26_sera_0015	A/NewSouthWales/2526015584/2025_H3N2	76.5	interpolated	3	2	midpoint
seqneut25to26_sera_0015	A/Norway/8765/2025_H3N2	81.12	interpolated	34.21	2	midpoint
seqneut25to26_sera_0015	A/Norway/8976/2025_H3N2	66.2	interpolated	11.8	2	midpoint
seqneut25to26_sera_0015	A/Norway/9107/2025_H1N1	41.81	upper	1.809	2	midpoint
seqneut25to26_sera_0015	A/Norway/9556/2025_H1N1	43.98	interpolated	3.632	2	midpoint
seqneut25to26_sera_0015	A/Philippines/SARI25-1425/2025_H1N1	52.77	interpolated	0.3277	2	midpoint
seqneut25to26_sera_0015	A/Queensland/2526516675/2025_H3N2	137.8	interpolated	79.66	2	midpoint
seqneut25to26_sera_0015	A/SouthAfrica/PET37604/2025_H3N2	147.4	interpolated	1.738	2	midpoint
seqneut25to26_sera_0015	A/SouthAfrica/PET37625/2025_H3N2	126.8	interpolated	5.907	2	midpoint
seqneut25to26_sera_0015	A/SouthAustralia/2519001037/2025_H1N1	50.78	interpolated	6.932	2	midpoint
seqneut25to26_sera_0015	A/SouthAustralia/2520702747/2025_H1N1	40.35	upper	0.346	2	midpoint
seqneut25to26_sera_0015	A/SouthAustralia/2523012764/2025_H1N1	41.74	interpolated	1.448	2	midpoint
seqneut25to26_sera_0015	A/SouthAustralia/2523812314/2025_H3N2	63.34	upper	23.34	2	midpoint
seqneut25to26_sera_0015	A/SouthAustralia/2524408801/2025_H3N2	63.14	upper	23.14	2	midpoint
seqneut25to26_sera_0015	A/SouthAustralia/2524712956/2025_H1N1	49.19	interpolated	1.238	2	midpoint
seqneut25to26_sera_0015	A/SouthAustralia/2525607496/2025_H3N2	43.09	upper	3.094	2	midpoint
seqneut25to26_sera_0015	A/SouthAustralia/2527003588/2025_H3N2	40	upper	0	2	midpoint
seqneut25to26_sera_0015	A/SouthAustralia/2527213276/2025_H3N2	62.16	interpolated	17.44	2	midpoint
seqneut25to26_sera_0015	A/SouthAustralia/2527612456/2025_H1N1	40	upper	0	2	midpoint
seqneut25to26_sera_0015	A/SouthAustralia/2527902708/2025_H3N2	40	upper		1	midpoint
seqneut25to26_sera_0015	A/Sydney/1359/2024_H3N2	48.07	upper	8.07	2	midpoint
seqneut25to26_sera_0015	A/Sydney/400/2025_H1N1	47.1	upper	7.099	2	midpoint
seqneut25to26_sera_0015	A/Tasmania/2521815682/2025_H3N2	52	interpolated	1.531	2	midpoint
seqneut25to26_sera_0015	A/Thailand/8/2022_H3N2	79.73	interpolated	4.945	3	midpoint
seqneut25to26_sera_0015	A/Vermont/73/2025_H3N2	44.69	upper	4.692	2	midpoint
seqneut25to26_sera_0015	A/Victoria/4897/2022_IVR-238_H1N1	40	upper	0	2	midpoint
seqneut25to26_sera_0015	A/Wisconsin/588/2019_H1N1	40.2	interpolated	1.966	3	midpoint
seqneut25to26_sera_0015	A/Wisconsin/67/2022_H1N1	49.4	interpolated	2.499	3	midpoint
seqneut25to26_sera_0015	A/Zacapa/FLU-261/2025_H1N1	44.57	interpolated	1.949	2	midpoint
seqneut25to26_sera_0016	A/Alagoas/4130/2025_H3N2	79.04	interpolated	6.348	2	midpoint
seqneut25to26_sera_0016	A/Anapolis/LEIAL6543/2025_H3N2	109.3	interpolated	20.73	2	midpoint
seqneut25to26_sera_0016	A/Andalucia/PMC-00977/2025_H1N1	43.32	interpolated	1.053	2	midpoint
seqneut25to26_sera_0016	A/Aragon/2046/2025_H1N1	46.44	interpolated	2.351	2	midpoint
seqneut25to26_sera_0016	A/Arica/59150/2025_H3N2	122.7	interpolated	30.02	2	midpoint
seqneut25to26_sera_0016	A/Bahia/3102/2025_H3N2	92.5	interpolated	18.24	2	midpoint
seqneut25to26_sera_0016	A/Bangkok/1803/2025_H1N1	48.25	interpolated	1.097	2	midpoint
seqneut25to26_sera_0016	A/Bangkok/P2229/2025_H1N1	43.47	interpolated	0.3869	2	midpoint
seqneut25to26_sera_0016	A/Bangkok/P2323/2025_H3N2	231.7	interpolated	69.92	2	midpoint
seqneut25to26_sera_0016	A/Bangkok/P2390/2025_H3N2	164.6	interpolated	17.01	2	midpoint
seqneut25to26_sera_0016	A/Bangkok/P2391/2025_H3N2	62.58	interpolated		1	midpoint
seqneut25to26_sera_0016	A/Bangkok/P2572/2025_H3N2	96.59	interpolated	2.653	2	midpoint
seqneut25to26_sera_0016	A/Bangkok/P2921/2025_H3N2	86.65	interpolated	7.212	2	midpoint
seqneut25to26_sera_0016	A/Bangkok/P3067/2025_H1N1	43.42	interpolated	2.223	2	midpoint
seqneut25to26_sera_0016	A/Bangkok/P3263/2025_H3N2	159.4	interpolated	8.282	2	midpoint
seqneut25to26_sera_0016	A/Belgium/H0097/2025_H3N2	193.5	interpolated	43.89	2	midpoint
seqneut25to26_sera_0016	A/Bhutan/1267/2025_H3N2	208.4	interpolated	12.68	2	midpoint
seqneut25to26_sera_0016	A/Bhutan/7/2025_H3N2	157.7	interpolated	40.37	2	midpoint
seqneut25to26_sera_0016	A/BritishColumbia/PHL-2473/2025_H1N1	44.46	interpolated	0.2617	2	midpoint
seqneut25to26_sera_0016	A/California/61/2025_H3N2	235.4	interpolated	35.24	2	midpoint
seqneut25to26_sera_0016	A/California/63/2025_H1N1	42.49	interpolated	2.054	2	midpoint
seqneut25to26_sera_0016	A/Canberra/465/2025_H1N1	57.16	interpolated	9.287	2	midpoint
seqneut25to26_sera_0016	A/Canberra/530/2025_H1N1	45.08	interpolated	0.2313	2	midpoint
seqneut25to26_sera_0016	A/Catalonia/NSVH102689455/2025_H1N1	55.79	interpolated	4.488	2	midpoint
seqneut25to26_sera_0016	A/Colorado/105/2025_H1N1	42.13	interpolated	0.6525	2	midpoint
seqneut25to26_sera_0016	A/CoteDIvoire/2007/2025_H1N1	43.24	interpolated	0.2071	2	midpoint
seqneut25to26_sera_0016	A/Croatia/10136RV/2023-egg_H3N2	134.7	interpolated		1	midpoint
seqneut25to26_sera_0016	A/Darwin/1405/2025_H1N1	49.96	interpolated	3.316	2	midpoint
seqneut25to26_sera_0016	A/Darwin/1461/2025_H3N2	195.9	interpolated	83	2	midpoint
seqneut25to26_sera_0016	A/Denmark/3070/2025_H1N1	44.99	upper	4.985	2	midpoint
seqneut25to26_sera_0016	A/DistrictOfColumbia/27/2023_H3N2	129.1	interpolated	11.23	2	midpoint
seqneut25to26_sera_0016	A/DistrictOfColumbia/57/2025_H3N2	137.9	interpolated	13.92	2	midpoint
seqneut25to26_sera_0016	A/DistritoFederal/250106000728/2025_H3N2	75.04	interpolated	2.739	2	midpoint
seqneut25to26_sera_0016	A/DistritoFederal/2578578201/2025_H3N2	43.63	interpolated	1.141	2	midpoint
seqneut25to26_sera_0016	A/England/174/2025_H3N2	119.6	interpolated		1	midpoint
seqneut25to26_sera_0016	A/England/1822256/2025_H1N1	52.14	interpolated	6.273	2	midpoint
seqneut25to26_sera_0016	A/England/1837734/2025_H3N2	113.4	interpolated	22.39	2	midpoint
seqneut25to26_sera_0016	A/England/1837737/2025_H3N2	55.56	interpolated	1.743	2	midpoint
seqneut25to26_sera_0016	A/France/ARA-HCL025155099501/2025_H1N1	43.43	interpolated		1	midpoint
seqneut25to26_sera_0016	A/Galicia/GA-CHUAC-451/2025_H3N2	76.53	interpolated	19.32	2	midpoint
seqneut25to26_sera_0016	A/Ghana/ARI-25-1125/2025_H1N1	49.23	interpolated	0.7504	2	midpoint
seqneut25to26_sera_0016	A/Ghana/FS-25-7077/2025_H3N2	123	interpolated	14.12	2	midpoint
seqneut25to26_sera_0016	A/Guangdong-Maonan/11438/2025_H3N2	172.9	interpolated	39.49	2	midpoint
seqneut25to26_sera_0016	A/Guangdong-Meijiang/11256/2025_H3N2	114.4	interpolated	6.39	2	midpoint
seqneut25to26_sera_0016	A/Guangxi-Daxin/1643/2025_H3N2	49.22	interpolated	5.189	2	midpoint
seqneut25to26_sera_0016	A/Guangxi-Qingxiu/SWL11742/2025_H1N1	50.7	interpolated	3.576	2	midpoint
seqneut25to26_sera_0016	A/Hawaii/44/2025_H1N1	43.64	interpolated	0.8831	2	midpoint
seqneut25to26_sera_0016	A/Hawaii/70/2019_H1N1	272.3	interpolated	27.77	3	midpoint
seqneut25to26_sera_0016	A/HongKong/1257/2025_H3N2	137.3	interpolated	66.84	2	midpoint
seqneut25to26_sera_0016	A/HongKong/1382/2025_H3N2	392.6	interpolated	0.4103	2	midpoint
seqneut25to26_sera_0016	A/Indonesia/BIOKES-I-BT074/2025_H3N2	332.1	interpolated	93.06	2	midpoint
seqneut25to26_sera_0016	A/Indonesia/BIOKES-INAD491/2025_H3N2	160.1	interpolated	52.67	2	midpoint
seqneut25to26_sera_0016	A/Lao/820-2750/2025_H3N2	130.9	interpolated	20.81	2	midpoint
seqneut25to26_sera_0016	A/Malaysia/IMR/SARI/2028/2025_H3N2	117.5	interpolated	2.178	2	midpoint
seqneut25to26_sera_0016	A/Malaysia/IMR/SARI/2406/2025_H3N2	45.66	upper	5.658	2	midpoint
seqneut25to26_sera_0016	A/Malaysia/IMR/SARI/2517/2025_H3N2	140	interpolated	4.619	2	midpoint
seqneut25to26_sera_0016	A/Massachusetts/18/2022_H3N2	43.2	interpolated	8.526	3	midpoint
seqneut25to26_sera_0016	A/Michigan/110/2025_H3N2	125	interpolated	6.2	2	midpoint
seqneut25to26_sera_0016	A/Minnesota/96/2025_H3N2	225.2	interpolated	98.64	2	midpoint
seqneut25to26_sera_0016	A/Missouri/11/2025_H1N1	59.61	interpolated	0.572	2	midpoint
seqneut25to26_sera_0016	A/NewSouthWales/2526015582/2025_H3N2	114.9	interpolated	14.58	2	midpoint
seqneut25to26_sera_0016	A/NewSouthWales/2526015584/2025_H3N2	171.6	interpolated	30.29	2	midpoint
seqneut25to26_sera_0016	A/Norway/8765/2025_H3N2	169.6	interpolated	39.57	2	midpoint
seqneut25to26_sera_0016	A/Norway/8976/2025_H3N2	95.07	interpolated	32.99	2	midpoint
seqneut25to26_sera_0016	A/Norway/9107/2025_H1N1	44.61	interpolated	1.082	2	midpoint
seqneut25to26_sera_0016	A/Norway/9556/2025_H1N1	42.49	interpolated	0.6166	2	midpoint
seqneut25to26_sera_0016	A/Peru/GIHSN-04-1089/2025_H3N2	64.68	interpolated	13.54	2	midpoint
seqneut25to26_sera_0016	A/Philippines/SARI25-1425/2025_H1N1	45.16	interpolated	1.443	2	midpoint
seqneut25to26_sera_0016	A/Queensland/2526516675/2025_H3N2	232.8	interpolated	123.5	2	midpoint
seqneut25to26_sera_0016	A/SouthAfrica/PET37604/2025_H3N2	155.7	interpolated	2.81	2	midpoint
seqneut25to26_sera_0016	A/SouthAfrica/PET37625/2025_H3N2	137.9	interpolated	18.13	2	midpoint
seqneut25to26_sera_0016	A/SouthAustralia/2519001037/2025_H1N1	51.83	interpolated	3.477	2	midpoint
seqneut25to26_sera_0016	A/SouthAustralia/2520702747/2025_H1N1	57.5	interpolated	9.113	2	midpoint
seqneut25to26_sera_0016	A/SouthAustralia/2523012764/2025_H1N1	50.88	interpolated	4.08	2	midpoint
seqneut25to26_sera_0016	A/SouthAustralia/2523812314/2025_H3N2	224.4	interpolated	39.74	2	midpoint
seqneut25to26_sera_0016	A/SouthAustralia/2524408801/2025_H3N2	106.4	interpolated	13.94	2	midpoint
seqneut25to26_sera_0016	A/SouthAustralia/2524712956/2025_H1N1	48.2	interpolated	2.198	2	midpoint
seqneut25to26_sera_0016	A/SouthAustralia/2525607496/2025_H3N2	125.8	interpolated	21.59	2	midpoint
seqneut25to26_sera_0016	A/SouthAustralia/2527003588/2025_H3N2	51.86	interpolated	11.33	2	midpoint
seqneut25to26_sera_0016	A/SouthAustralia/2527213276/2025_H3N2	118.4	interpolated	21.79	2	midpoint
seqneut25to26_sera_0016	A/SouthAustralia/2527612456/2025_H1N1	41.19	upper	1.189	2	midpoint
seqneut25to26_sera_0016	A/SouthAustralia/2527902708/2025_H3N2	71.88	interpolated	16.11	2	midpoint
seqneut25to26_sera_0016	A/Sydney/1359/2024_H3N2	230.3	interpolated	21.86	2	midpoint
seqneut25to26_sera_0016	A/Sydney/400/2025_H1N1	149.2	interpolated	5.929	2	midpoint
seqneut25to26_sera_0016	A/Tasmania/2521815682/2025_H3N2	154.6	interpolated	1.631	2	midpoint
seqneut25to26_sera_0016	A/Thailand/8/2022_H3N2	178.7	interpolated	65.04	3	midpoint
seqneut25to26_sera_0016	A/Vermont/73/2025_H3N2	181.3	interpolated	18.34	2	midpoint
seqneut25to26_sera_0016	A/Victoria/4897/2022_IVR-238_H1N1	316.8	interpolated	40.85	3	midpoint
seqneut25to26_sera_0016	A/Wisconsin/588/2019_H1N1	80.03	interpolated	10.05	3	midpoint
seqneut25to26_sera_0016	A/Wisconsin/67/2022_H1N1	45.37	interpolated	0.7544	3	midpoint
seqneut25to26_sera_0016	A/Zacapa/FLU-261/2025_H1N1	55.01	interpolated	9.853	2	midpoint
seqneut25to26_sera_0017	A/Alagoas/4130/2025_H3N2	1301	interpolated	119.9	2	midpoint
seqneut25to26_sera_0017	A/Anapolis/LEIAL6543/2025_H3N2	1199	interpolated	4.377	2	midpoint
seqneut25to26_sera_0017	A/Andalucia/PMC-00977/2025_H1N1	102	interpolated	2.07	2	midpoint
seqneut25to26_sera_0017	A/Aragon/2046/2025_H1N1	127.3	interpolated	14.95	2	midpoint
seqneut25to26_sera_0017	A/Arica/59150/2025_H3N2	1222	interpolated	54.69	2	midpoint
seqneut25to26_sera_0017	A/Bahia/3102/2025_H3N2	1618	interpolated	90.09	2	midpoint
seqneut25to26_sera_0017	A/Bangkok/1803/2025_H1N1	95.08	interpolated	27.55	2	midpoint
seqneut25to26_sera_0017	A/Bangkok/P2229/2025_H1N1	119.4	interpolated	18.08	2	midpoint
seqneut25to26_sera_0017	A/Bangkok/P2323/2025_H3N2	1752	interpolated	127.7	2	midpoint
seqneut25to26_sera_0017	A/Bangkok/P2390/2025_H3N2	1625	interpolated	117.8	2	midpoint
seqneut25to26_sera_0017	A/Bangkok/P2391/2025_H3N2	1153	interpolated	20.28	2	midpoint
seqneut25to26_sera_0017	A/Bangkok/P2572/2025_H3N2	1298	interpolated	35.52	2	midpoint
seqneut25to26_sera_0017	A/Bangkok/P2921/2025_H3N2	1358	interpolated	206.3	2	midpoint
seqneut25to26_sera_0017	A/Bangkok/P3067/2025_H1N1	110.7	interpolated	9.353	2	midpoint
seqneut25to26_sera_0017	A/Bangkok/P3263/2025_H3N2	1612	interpolated	107.8	2	midpoint
seqneut25to26_sera_0017	A/Belgium/H0097/2025_H3N2	2145	interpolated	486.9	2	midpoint
seqneut25to26_sera_0017	A/Bhutan/1267/2025_H3N2	2589	interpolated	616	2	midpoint
seqneut25to26_sera_0017	A/Bhutan/7/2025_H3N2	3446	interpolated	148.3	2	midpoint
seqneut25to26_sera_0017	A/BritishColumbia/PHL-2473/2025_H1N1	133.6	interpolated	25.16	2	midpoint
seqneut25to26_sera_0017	A/California/61/2025_H3N2	1517	interpolated	223.8	2	midpoint
seqneut25to26_sera_0017	A/California/63/2025_H1N1	104.5	interpolated	11.06	2	midpoint
seqneut25to26_sera_0017	A/Canberra/465/2025_H1N1	138.8	interpolated	6.524	2	midpoint
seqneut25to26_sera_0017	A/Canberra/530/2025_H1N1	108.2	interpolated	37.26	2	midpoint
seqneut25to26_sera_0017	A/Catalonia/NSVH102689455/2025_H1N1	138	interpolated	11.63	2	midpoint
seqneut25to26_sera_0017	A/Colorado/105/2025_H1N1	144.2	interpolated	35.08	2	midpoint
seqneut25to26_sera_0017	A/CoteDIvoire/2007/2025_H1N1	118.9	interpolated	14.62	2	midpoint
seqneut25to26_sera_0017	A/Croatia/10136RV/2023-egg_H3N2	2741	interpolated	61.13	2	midpoint
seqneut25to26_sera_0017	A/Darwin/1405/2025_H1N1	119.3	interpolated	8.371	2	midpoint
seqneut25to26_sera_0017	A/Darwin/1461/2025_H3N2	1966	interpolated	682.2	2	midpoint
seqneut25to26_sera_0017	A/Denmark/3070/2025_H1N1	174.4	interpolated	12.81	2	midpoint
seqneut25to26_sera_0017	A/DistrictOfColumbia/27/2023_H3N2	1380	interpolated	143	2	midpoint
seqneut25to26_sera_0017	A/DistrictOfColumbia/57/2025_H3N2	1395	interpolated	158.1	2	midpoint
seqneut25to26_sera_0017	A/DistritoFederal/250106000728/2025_H3N2	963.4	interpolated	32.97	2	midpoint
seqneut25to26_sera_0017	A/DistritoFederal/2578578201/2025_H3N2	1230	interpolated	38.8	2	midpoint
seqneut25to26_sera_0017	A/England/174/2025_H3N2	1228	interpolated		1	midpoint
seqneut25to26_sera_0017	A/England/1822256/2025_H1N1	276.3	interpolated	31.48	2	midpoint
seqneut25to26_sera_0017	A/England/1837734/2025_H3N2	1987	interpolated	506.2	2	midpoint
seqneut25to26_sera_0017	A/England/1837737/2025_H3N2	1363	interpolated	132	2	midpoint
seqneut25to26_sera_0017	A/France/ARA-HCL025155099501/2025_H1N1	126.6	interpolated		1	midpoint
seqneut25to26_sera_0017	A/Galicia/GA-CHUAC-451/2025_H3N2	1248	interpolated	96.84	2	midpoint
seqneut25to26_sera_0017	A/Ghana/ARI-25-1125/2025_H1N1	263.5	interpolated	23.4	2	midpoint
seqneut25to26_sera_0017	A/Ghana/FS-25-7077/2025_H3N2	2154	interpolated	272.8	2	midpoint
seqneut25to26_sera_0017	A/Guangdong-Maonan/11438/2025_H3N2	1987	interpolated	605	2	midpoint
seqneut25to26_sera_0017	A/Guangdong-Meijiang/11256/2025_H3N2	1879	interpolated	85.77	2	midpoint
seqneut25to26_sera_0017	A/Guangxi-Daxin/1643/2025_H3N2	1167	interpolated	48.93	2	midpoint
seqneut25to26_sera_0017	A/Guangxi-Qingxiu/SWL11742/2025_H1N1	138.3	interpolated	1.954	2	midpoint
seqneut25to26_sera_0017	A/Hawaii/44/2025_H1N1	160.4	interpolated	1.969	2	midpoint
seqneut25to26_sera_0017	A/Hawaii/70/2019_H1N1	62.18	interpolated	7.388	3	midpoint
seqneut25to26_sera_0017	A/HongKong/1257/2025_H3N2	1126	interpolated	39.25	2	midpoint
seqneut25to26_sera_0017	A/HongKong/1382/2025_H3N2	1348	interpolated	34.53	2	midpoint
seqneut25to26_sera_0017	A/Indonesia/BIOKES-I-BT074/2025_H3N2	4528	interpolated	296.5	2	midpoint
seqneut25to26_sera_0017	A/Indonesia/BIOKES-INAD491/2025_H3N2	1348	interpolated	61.62	2	midpoint
seqneut25to26_sera_0017	A/Lao/820-2750/2025_H3N2	1254	interpolated	11.51	2	midpoint
seqneut25to26_sera_0017	A/Malaysia/IMR/SARI/2028/2025_H3N2	1439	interpolated	91.42	2	midpoint
seqneut25to26_sera_0017	A/Malaysia/IMR/SARI/2406/2025_H3N2	992.6	interpolated	145.5	2	midpoint
seqneut25to26_sera_0017	A/Malaysia/IMR/SARI/2517/2025_H3N2	1561	interpolated	106.1	2	midpoint
seqneut25to26_sera_0017	A/Massachusetts/18/2022_H3N2	1581	interpolated	178.6	3	midpoint
seqneut25to26_sera_0017	A/Michigan/110/2025_H3N2	1246	interpolated	56.19	2	midpoint
seqneut25to26_sera_0017	A/Minnesota/96/2025_H3N2	1146	interpolated	18.95	2	midpoint
seqneut25to26_sera_0017	A/Missouri/11/2025_H1N1	105.4	interpolated	10.87	2	midpoint
seqneut25to26_sera_0017	A/NewSouthWales/2526015582/2025_H3N2	1851	interpolated	254.9	2	midpoint
seqneut25to26_sera_0017	A/NewSouthWales/2526015584/2025_H3N2	1869	interpolated	20.09	2	midpoint
seqneut25to26_sera_0017	A/Norway/8765/2025_H3N2	1409	interpolated	74.53	2	midpoint
seqneut25to26_sera_0017	A/Norway/8976/2025_H3N2	1469	interpolated	234.6	2	midpoint
seqneut25to26_sera_0017	A/Norway/9107/2025_H1N1	110.5	interpolated	14.16	2	midpoint
seqneut25to26_sera_0017	A/Norway/9556/2025_H1N1	69.71	interpolated	10.26	2	midpoint
seqneut25to26_sera_0017	A/Peru/GIHSN-04-1089/2025_H3N2	1269	interpolated	58.6	2	midpoint
seqneut25to26_sera_0017	A/Philippines/SARI25-1425/2025_H1N1	72.9	interpolated	9.291	2	midpoint
seqneut25to26_sera_0017	A/Queensland/2526516675/2025_H3N2	1453	interpolated	159.9	2	midpoint
seqneut25to26_sera_0017	A/SouthAfrica/PET37604/2025_H3N2	1537	interpolated	76.36	2	midpoint
seqneut25to26_sera_0017	A/SouthAfrica/PET37625/2025_H3N2	2604	interpolated	243.2	2	midpoint
seqneut25to26_sera_0017	A/SouthAustralia/2519001037/2025_H1N1	100.8	interpolated	48.35	2	midpoint
seqneut25to26_sera_0017	A/SouthAustralia/2520702747/2025_H1N1	124.1	interpolated	17.87	2	midpoint
seqneut25to26_sera_0017	A/SouthAustralia/2523012764/2025_H1N1	143.4	interpolated	8.705	2	midpoint
seqneut25to26_sera_0017	A/SouthAustralia/2523812314/2025_H3N2	1540	interpolated	224.4	2	midpoint
seqneut25to26_sera_0017	A/SouthAustralia/2524408801/2025_H3N2	1779	interpolated	307.5	2	midpoint
seqneut25to26_sera_0017	A/SouthAustralia/2524712956/2025_H1N1	212.7	interpolated	18.41	2	midpoint
seqneut25to26_sera_0017	A/SouthAustralia/2525607496/2025_H3N2	1423	interpolated	20.77	2	midpoint
seqneut25to26_sera_0017	A/SouthAustralia/2527003588/2025_H3N2	1250	interpolated	17.52	2	midpoint
seqneut25to26_sera_0017	A/SouthAustralia/2527213276/2025_H3N2	1277	interpolated	69.92	2	midpoint
seqneut25to26_sera_0017	A/SouthAustralia/2527612456/2025_H1N1	98.16	interpolated	29.44	2	midpoint
seqneut25to26_sera_0017	A/SouthAustralia/2527902708/2025_H3N2	1051	interpolated	35.85	2	midpoint
seqneut25to26_sera_0017	A/Sydney/1359/2024_H3N2	3025	interpolated	87.58	2	midpoint
seqneut25to26_sera_0017	A/Sydney/400/2025_H1N1	44.69	interpolated	0.1213	2	midpoint
seqneut25to26_sera_0017	A/Tasmania/2521815682/2025_H3N2	1645	interpolated	91.09	2	midpoint
seqneut25to26_sera_0017	A/Thailand/8/2022_H3N2	3010	interpolated	575.1	3	midpoint
seqneut25to26_sera_0017	A/Vermont/73/2025_H3N2	1767	interpolated	538.5	2	midpoint
seqneut25to26_sera_0017	A/Victoria/4897/2022_IVR-238_H1N1	1367	interpolated	95.1	3	midpoint
seqneut25to26_sera_0017	A/Wisconsin/588/2019_H1N1	275.4	interpolated	22.74	3	midpoint
seqneut25to26_sera_0017	A/Wisconsin/67/2022_H1N1	155.4	interpolated	9.946	3	midpoint
seqneut25to26_sera_0017	A/Zacapa/FLU-261/2025_H1N1	145.4	interpolated	5.205	2	midpoint
seqneut25to26_sera_0018	A/Alagoas/4130/2025_H3N2	51.64	interpolated	2.014	2	midpoint
seqneut25to26_sera_0018	A/Anapolis/LEIAL6543/2025_H3N2	40	upper		1	midpoint
seqneut25to26_sera_0018	A/Andalucia/PMC-00977/2025_H1N1	61.61	interpolated	4.532	2	midpoint
seqneut25to26_sera_0018	A/Aragon/2046/2025_H1N1	83.92	interpolated	19.46	2	midpoint
seqneut25to26_sera_0018	A/Arica/59150/2025_H3N2	51.97	interpolated	5.336	2	midpoint
seqneut25to26_sera_0018	A/Bahia/3102/2025_H3N2	52.48	interpolated	8.718	2	midpoint
seqneut25to26_sera_0018	A/Bangkok/1803/2025_H1N1	68.02	interpolated	5.185	2	midpoint
seqneut25to26_sera_0018	A/Bangkok/P2229/2025_H1N1	85.69	interpolated	1.308	2	midpoint
seqneut25to26_sera_0018	A/Bangkok/P2323/2025_H3N2	48.66	upper	8.661	2	midpoint
seqneut25to26_sera_0018	A/Bangkok/P2390/2025_H3N2	44.78	interpolated	3.033	2	midpoint
seqneut25to26_sera_0018	A/Bangkok/P2391/2025_H3N2	40.48	interpolated		1	midpoint
seqneut25to26_sera_0018	A/Bangkok/P2572/2025_H3N2	48.96	interpolated	4.499	2	midpoint
seqneut25to26_sera_0018	A/Bangkok/P2921/2025_H3N2	45.78	interpolated	2.829	2	midpoint
seqneut25to26_sera_0018	A/Bangkok/P3067/2025_H1N1	108.4	interpolated	16.81	2	midpoint
seqneut25to26_sera_0018	A/Bangkok/P3263/2025_H3N2	179.3	interpolated	60.3	2	midpoint
seqneut25to26_sera_0018	A/Belgium/H0097/2025_H3N2	46.74	interpolated	5.257	2	midpoint
seqneut25to26_sera_0018	A/Bhutan/1267/2025_H3N2	41.01	upper	1.005	2	midpoint
seqneut25to26_sera_0018	A/Bhutan/7/2025_H3N2	40.81	upper	0.8115	2	midpoint
seqneut25to26_sera_0018	A/BritishColumbia/PHL-2473/2025_H1N1	77.4	interpolated	3.485	2	midpoint
seqneut25to26_sera_0018	A/California/61/2025_H3N2	51.7	interpolated	7.937	2	midpoint
seqneut25to26_sera_0018	A/California/63/2025_H1N1	95.66	interpolated	10.44	2	midpoint
seqneut25to26_sera_0018	A/Canberra/465/2025_H1N1	125.7	interpolated	16.29	2	midpoint
seqneut25to26_sera_0018	A/Canberra/530/2025_H1N1	75.2	interpolated	6.305	2	midpoint
seqneut25to26_sera_0018	A/Catalonia/NSVH102689455/2025_H1N1	93.77	interpolated	8.611	2	midpoint
seqneut25to26_sera_0018	A/Colorado/105/2025_H1N1	77.77	interpolated	10.14	2	midpoint
seqneut25to26_sera_0018	A/CoteDIvoire/2007/2025_H1N1	117.1	interpolated	14.79	2	midpoint
seqneut25to26_sera_0018	A/Croatia/10136RV/2023-egg_H3N2	160.2	interpolated	15.96	2	midpoint
seqneut25to26_sera_0018	A/Darwin/1405/2025_H1N1	104.2	interpolated	0.6897	2	midpoint
seqneut25to26_sera_0018	A/Darwin/1461/2025_H3N2	47.98	interpolated		1	midpoint
seqneut25to26_sera_0018	A/Denmark/3070/2025_H1N1	133.9	interpolated	23.7	2	midpoint
seqneut25to26_sera_0018	A/DistrictOfColumbia/27/2023_H3N2	78.66	interpolated	11.15	2	midpoint
seqneut25to26_sera_0018	A/DistrictOfColumbia/57/2025_H3N2	40	upper	0	2	midpoint
seqneut25to26_sera_0018	A/DistritoFederal/250106000728/2025_H3N2	44.21	interpolated		1	midpoint
seqneut25to26_sera_0018	A/DistritoFederal/2578578201/2025_H3N2	40	upper	0	2	midpoint
seqneut25to26_sera_0018	A/England/174/2025_H3N2	59.31	interpolated		1	midpoint
seqneut25to26_sera_0018	A/England/1822256/2025_H1N1	112.5	interpolated	21.1	2	midpoint
seqneut25to26_sera_0018	A/England/1837734/2025_H3N2	56.35	interpolated		1	midpoint
seqneut25to26_sera_0018	A/England/1837737/2025_H3N2	40	upper	0	2	midpoint
seqneut25to26_sera_0018	A/France/ARA-HCL025155099501/2025_H1N1	96.02	interpolated		1	midpoint
seqneut25to26_sera_0018	A/Galicia/GA-CHUAC-451/2025_H3N2	41.21	upper	1.207	2	midpoint
seqneut25to26_sera_0018	A/Ghana/ARI-25-1125/2025_H1N1	188.6	interpolated	78.2	2	midpoint
seqneut25to26_sera_0018	A/Ghana/FS-25-7077/2025_H3N2	40	upper	0	2	midpoint
seqneut25to26_sera_0018	A/Guangdong-Maonan/11438/2025_H3N2	116.9	interpolated		1	midpoint
seqneut25to26_sera_0018	A/Guangdong-Meijiang/11256/2025_H3N2	96.18	interpolated	34.26	2	midpoint
seqneut25to26_sera_0018	A/Guangxi-Daxin/1643/2025_H3N2	89.09	interpolated	17.81	2	midpoint
seqneut25to26_sera_0018	A/Guangxi-Qingxiu/SWL11742/2025_H1N1	103	interpolated	2.649	2	midpoint
seqneut25to26_sera_0018	A/Hawaii/44/2025_H1N1	89.39	interpolated	14.27	2	midpoint
seqneut25to26_sera_0018	A/Hawaii/70/2019_H1N1	40	upper	0.2005	3	midpoint
seqneut25to26_sera_0018	A/HongKong/1257/2025_H3N2	65.43	interpolated	16.39	2	midpoint
seqneut25to26_sera_0018	A/HongKong/1382/2025_H3N2	150.5	interpolated	16.98	2	midpoint
seqneut25to26_sera_0018	A/Indonesia/BIOKES-I-BT074/2025_H3N2	54.19	interpolated	0.9076	2	midpoint
seqneut25to26_sera_0018	A/Indonesia/BIOKES-INAD491/2025_H3N2	98.96	interpolated	26.63	2	midpoint
seqneut25to26_sera_0018	A/Lao/820-2750/2025_H3N2	72.58	interpolated	2.28	2	midpoint
seqneut25to26_sera_0018	A/Malaysia/IMR/SARI/2028/2025_H3N2	64.41	interpolated	10.92	2	midpoint
seqneut25to26_sera_0018	A/Malaysia/IMR/SARI/2406/2025_H3N2	43.76	interpolated	1.191	2	midpoint
seqneut25to26_sera_0018	A/Malaysia/IMR/SARI/2517/2025_H3N2	42.95	upper	2.95	2	midpoint
seqneut25to26_sera_0018	A/Massachusetts/18/2022_H3N2	118.5	interpolated	23.01	3	midpoint
seqneut25to26_sera_0018	A/Michigan/110/2025_H3N2	45.4	interpolated	1.336	2	midpoint
seqneut25to26_sera_0018	A/Minnesota/96/2025_H3N2	80.04	interpolated	4.803	2	midpoint
seqneut25to26_sera_0018	A/Missouri/11/2025_H1N1	73.37	interpolated	24.26	2	midpoint
seqneut25to26_sera_0018	A/NewSouthWales/2526015582/2025_H3N2	42.13	upper	2.13	2	midpoint
seqneut25to26_sera_0018	A/NewSouthWales/2526015584/2025_H3N2	91.16	interpolated	3.097	2	midpoint
seqneut25to26_sera_0018	A/Norway/8765/2025_H3N2	43.2	interpolated	0.2436	2	midpoint
seqneut25to26_sera_0018	A/Norway/8976/2025_H3N2	41.13	interpolated	0.1752	2	midpoint
seqneut25to26_sera_0018	A/Norway/9107/2025_H1N1	98.11	interpolated	2.945	2	midpoint
seqneut25to26_sera_0018	A/Norway/9556/2025_H1N1	54.97	interpolated	0.6938	2	midpoint
seqneut25to26_sera_0018	A/Peru/GIHSN-04-1089/2025_H3N2	41.79	interpolated		1	midpoint
seqneut25to26_sera_0018	A/Philippines/SARI25-1425/2025_H1N1	72.15	interpolated	0.402	2	midpoint
seqneut25to26_sera_0018	A/Queensland/2526516675/2025_H3N2	93.95	interpolated	45.87	2	midpoint
seqneut25to26_sera_0018	A/SouthAfrica/PET37604/2025_H3N2	103.1	interpolated		1	midpoint
seqneut25to26_sera_0018	A/SouthAfrica/PET37625/2025_H3N2	59.29	interpolated	14.1	2	midpoint
seqneut25to26_sera_0018	A/SouthAustralia/2519001037/2025_H1N1	102.8	interpolated	7.765	2	midpoint
seqneut25to26_sera_0018	A/SouthAustralia/2520702747/2025_H1N1	86.81	interpolated	0.01282	2	midpoint
seqneut25to26_sera_0018	A/SouthAustralia/2523012764/2025_H1N1	107.2	interpolated	12.82	2	midpoint
seqneut25to26_sera_0018	A/SouthAustralia/2523812314/2025_H3N2	45.37	upper	5.373	2	midpoint
seqneut25to26_sera_0018	A/SouthAustralia/2524408801/2025_H3N2	40.84	upper	0.8408	2	midpoint
seqneut25to26_sera_0018	A/SouthAustralia/2524712956/2025_H1N1	117.9	interpolated	31.16	2	midpoint
seqneut25to26_sera_0018	A/SouthAustralia/2525607496/2025_H3N2	44.39	interpolated	3.106	2	midpoint
seqneut25to26_sera_0018	A/SouthAustralia/2527003588/2025_H3N2	40	upper	0	2	midpoint
seqneut25to26_sera_0018	A/SouthAustralia/2527213276/2025_H3N2	56.65	interpolated	15.05	2	midpoint
seqneut25to26_sera_0018	A/SouthAustralia/2527612456/2025_H1N1	59.75	interpolated	1.257	2	midpoint
seqneut25to26_sera_0018	A/SouthAustralia/2527902708/2025_H3N2	40.47	interpolated		1	midpoint
seqneut25to26_sera_0018	A/Sydney/1359/2024_H3N2	54.54	interpolated	1.733	2	midpoint
seqneut25to26_sera_0018	A/Sydney/400/2025_H1N1	41.68	interpolated	1.284	2	midpoint
seqneut25to26_sera_0018	A/Tasmania/2521815682/2025_H3N2	42.63	upper	2.628	2	midpoint
seqneut25to26_sera_0018	A/Thailand/8/2022_H3N2	147.3	interpolated	54.72	3	midpoint
seqneut25to26_sera_0018	A/Vermont/73/2025_H3N2	78.34	upper	38.34	2	midpoint
seqneut25to26_sera_0018	A/Victoria/4897/2022_IVR-238_H1N1	2061	interpolated	75.49	3	midpoint
seqneut25to26_sera_0018	A/Wisconsin/588/2019_H1N1	96.68	interpolated	8.192	3	midpoint
seqneut25to26_sera_0018	A/Wisconsin/67/2022_H1N1	117.6	interpolated	10.94	3	midpoint
seqneut25to26_sera_0018	A/Zacapa/FLU-261/2025_H1N1	94.27	interpolated	6.414	2	midpoint
seqneut25to26_sera_0019	A/Alagoas/4130/2025_H3N2	1193	interpolated	345.5	2	midpoint
seqneut25to26_sera_0019	A/Anapolis/LEIAL6543/2025_H3N2	1284	interpolated	312.5	2	midpoint
seqneut25to26_sera_0019	A/Andalucia/PMC-00977/2025_H1N1	1389	interpolated	180.5	2	midpoint
seqneut25to26_sera_0019	A/Aragon/2046/2025_H1N1	1568	interpolated	63.69	2	midpoint
seqneut25to26_sera_0019	A/Arica/59150/2025_H3N2	1015	interpolated	64.32	2	midpoint
seqneut25to26_sera_0019	A/Bahia/3102/2025_H3N2	1155	interpolated	62.9	2	midpoint
seqneut25to26_sera_0019	A/Bangkok/1803/2025_H1N1	1305	interpolated	193	2	midpoint
seqneut25to26_sera_0019	A/Bangkok/P2229/2025_H1N1	1629	interpolated	8.331	2	midpoint
seqneut25to26_sera_0019	A/Bangkok/P2323/2025_H3N2	548	interpolated	42.87	2	midpoint
seqneut25to26_sera_0019	A/Bangkok/P2390/2025_H3N2	630.6	interpolated	67.35	2	midpoint
seqneut25to26_sera_0019	A/Bangkok/P2391/2025_H3N2	683.3	interpolated	49.53	2	midpoint
seqneut25to26_sera_0019	A/Bangkok/P2572/2025_H3N2	528.6	interpolated	27.74	2	midpoint
seqneut25to26_sera_0019	A/Bangkok/P2921/2025_H3N2	1517	interpolated	59.87	2	midpoint
seqneut25to26_sera_0019	A/Bangkok/P3067/2025_H1N1	1699	interpolated	50.15	2	midpoint
seqneut25to26_sera_0019	A/Bangkok/P3263/2025_H3N2	591.7	interpolated	64.01	2	midpoint
seqneut25to26_sera_0019	A/Belgium/H0097/2025_H3N2	1284	interpolated	76.84	2	midpoint
seqneut25to26_sera_0019	A/Bhutan/1267/2025_H3N2	855.9	interpolated	114.2	2	midpoint
seqneut25to26_sera_0019	A/Bhutan/7/2025_H3N2	899.1	interpolated	177.2	2	midpoint
seqneut25to26_sera_0019	A/BritishColumbia/PHL-2473/2025_H1N1	1661	interpolated	2.103	2	midpoint
seqneut25to26_sera_0019	A/California/61/2025_H3N2	622.8	interpolated	58.27	2	midpoint
seqneut25to26_sera_0019	A/California/63/2025_H1N1	1326	interpolated	316.3	2	midpoint
seqneut25to26_sera_0019	A/Canberra/465/2025_H1N1	1346	interpolated	59.02	2	midpoint
seqneut25to26_sera_0019	A/Canberra/530/2025_H1N1	1657	interpolated	240.3	2	midpoint
seqneut25to26_sera_0019	A/Catalonia/NSVH102689455/2025_H1N1	2081	interpolated	161	2	midpoint
seqneut25to26_sera_0019	A/Colorado/105/2025_H1N1	1433	interpolated	62.58	2	midpoint
seqneut25to26_sera_0019	A/CoteDIvoire/2007/2025_H1N1	1159	interpolated	114.7	2	midpoint
seqneut25to26_sera_0019	A/Croatia/10136RV/2023-egg_H3N2	2008	interpolated	1297	2	midpoint
seqneut25to26_sera_0019	A/Darwin/1405/2025_H1N1	1864	interpolated	60.32	2	midpoint
seqneut25to26_sera_0019	A/Darwin/1461/2025_H3N2	964.7	interpolated	29.88	2	midpoint
seqneut25to26_sera_0019	A/Denmark/3070/2025_H1N1	1632	interpolated	203.9	2	midpoint
seqneut25to26_sera_0019	A/DistrictOfColumbia/27/2023_H3N2	815	interpolated	102.6	2	midpoint
seqneut25to26_sera_0019	A/DistrictOfColumbia/57/2025_H3N2	589.4	interpolated	18.56	2	midpoint
seqneut25to26_sera_0019	A/DistritoFederal/250106000728/2025_H3N2	262.6	interpolated	14.78	2	midpoint
seqneut25to26_sera_0019	A/DistritoFederal/2578578201/2025_H3N2	1032	interpolated	155	2	midpoint
seqneut25to26_sera_0019	A/England/174/2025_H3N2	3073	interpolated		1	midpoint
seqneut25to26_sera_0019	A/England/1822256/2025_H1N1	1785	interpolated	116.9	2	midpoint
seqneut25to26_sera_0019	A/England/1837734/2025_H3N2	629.3	interpolated	114.7	2	midpoint
seqneut25to26_sera_0019	A/England/1837737/2025_H3N2	623	interpolated	225.6	2	midpoint
seqneut25to26_sera_0019	A/France/ARA-HCL025155099501/2025_H1N1	1277	interpolated		1	midpoint
seqneut25to26_sera_0019	A/Galicia/GA-CHUAC-451/2025_H3N2	1380	interpolated	305.7	2	midpoint
seqneut25to26_sera_0019	A/Ghana/ARI-25-1125/2025_H1N1	1669	interpolated	211.1	2	midpoint
seqneut25to26_sera_0019	A/Ghana/FS-25-7077/2025_H3N2	855.7	interpolated	80.9	2	midpoint
seqneut25to26_sera_0019	A/Guangdong-Maonan/11438/2025_H3N2	2407	interpolated	569.7	2	midpoint
seqneut25to26_sera_0019	A/Guangdong-Meijiang/11256/2025_H3N2	2609	interpolated	641.1	2	midpoint
seqneut25to26_sera_0019	A/Guangxi-Daxin/1643/2025_H3N2	1433	interpolated	193.3	2	midpoint
seqneut25to26_sera_0019	A/Guangxi-Qingxiu/SWL11742/2025_H1N1	1692	interpolated	52.45	2	midpoint
seqneut25to26_sera_0019	A/Hawaii/44/2025_H1N1	1595	interpolated	148.5	2	midpoint
seqneut25to26_sera_0019	A/Hawaii/70/2019_H1N1	531.2	interpolated	56.71	3	midpoint
seqneut25to26_sera_0019	A/HongKong/1257/2025_H3N2	1091	interpolated	10.72	2	midpoint
seqneut25to26_sera_0019	A/HongKong/1382/2025_H3N2	297.3	interpolated	87.5	2	midpoint
seqneut25to26_sera_0019	A/Indonesia/BIOKES-I-BT074/2025_H3N2	2148	interpolated	436	2	midpoint
seqneut25to26_sera_0019	A/Indonesia/BIOKES-INAD491/2025_H3N2	2123	interpolated	269.9	2	midpoint
seqneut25to26_sera_0019	A/Lao/820-2750/2025_H3N2	1114	interpolated	46.15	2	midpoint
seqneut25to26_sera_0019	A/Malaysia/IMR/SARI/2028/2025_H3N2	1996	interpolated	361.4	2	midpoint
seqneut25to26_sera_0019	A/Malaysia/IMR/SARI/2406/2025_H3N2	260.1	interpolated	2.331	2	midpoint
seqneut25to26_sera_0019	A/Malaysia/IMR/SARI/2517/2025_H3N2	599.9	interpolated	20.5	2	midpoint
seqneut25to26_sera_0019	A/Massachusetts/18/2022_H3N2	2337	interpolated	102.8	3	midpoint
seqneut25to26_sera_0019	A/Michigan/110/2025_H3N2	1121	interpolated	182.3	2	midpoint
seqneut25to26_sera_0019	A/Minnesota/96/2025_H3N2	704.9	interpolated	116.9	2	midpoint
seqneut25to26_sera_0019	A/Missouri/11/2025_H1N1	1975	interpolated	183.4	2	midpoint
seqneut25to26_sera_0019	A/NewSouthWales/2526015582/2025_H3N2	555.5	interpolated	15.42	2	midpoint
seqneut25to26_sera_0019	A/NewSouthWales/2526015584/2025_H3N2	672.6	interpolated	68.5	2	midpoint
seqneut25to26_sera_0019	A/Norway/8765/2025_H3N2	576.5	interpolated	16.44	2	midpoint
seqneut25to26_sera_0019	A/Norway/8976/2025_H3N2	474.6	interpolated	59.89	2	midpoint
seqneut25to26_sera_0019	A/Norway/9107/2025_H1N1	1573	interpolated	50.19	2	midpoint
seqneut25to26_sera_0019	A/Norway/9556/2025_H1N1	1067	interpolated	24.07	2	midpoint
seqneut25to26_sera_0019	A/Peru/GIHSN-04-1089/2025_H3N2	1920	interpolated	3.138	2	midpoint
seqneut25to26_sera_0019	A/Philippines/SARI25-1425/2025_H1N1	1098	interpolated	0.8671	2	midpoint
seqneut25to26_sera_0019	A/Queensland/2526516675/2025_H3N2	528.1	interpolated	192.5	2	midpoint
seqneut25to26_sera_0019	A/SouthAfrica/PET37604/2025_H3N2	2806	interpolated	900.3	2	midpoint
seqneut25to26_sera_0019	A/SouthAfrica/PET37625/2025_H3N2	3093	interpolated	275.1	2	midpoint
seqneut25to26_sera_0019	A/SouthAustralia/2519001037/2025_H1N1	1533	interpolated	22.37	2	midpoint
seqneut25to26_sera_0019	A/SouthAustralia/2520702747/2025_H1N1	2004	interpolated	278.7	2	midpoint
seqneut25to26_sera_0019	A/SouthAustralia/2523012764/2025_H1N1	1332	interpolated	39.3	2	midpoint
seqneut25to26_sera_0019	A/SouthAustralia/2523812314/2025_H3N2	543.5	interpolated	4.608	2	midpoint
seqneut25to26_sera_0019	A/SouthAustralia/2524408801/2025_H3N2	501.5	interpolated	65.91	2	midpoint
seqneut25to26_sera_0019	A/SouthAustralia/2524712956/2025_H1N1	1598	interpolated	141.4	2	midpoint
seqneut25to26_sera_0019	A/SouthAustralia/2525607496/2025_H3N2	1197	interpolated	176.4	2	midpoint
seqneut25to26_sera_0019	A/SouthAustralia/2527003588/2025_H3N2	583	interpolated	26.18	2	midpoint
seqneut25to26_sera_0019	A/SouthAustralia/2527213276/2025_H3N2	522.2	interpolated	207.8	2	midpoint
seqneut25to26_sera_0019	A/SouthAustralia/2527612456/2025_H1N1	1461	interpolated	240.8	2	midpoint
seqneut25to26_sera_0019	A/SouthAustralia/2527902708/2025_H3N2	428.5	interpolated	13.09	2	midpoint
seqneut25to26_sera_0019	A/Sydney/1359/2024_H3N2	676.6	interpolated	35.31	2	midpoint
seqneut25to26_sera_0019	A/Sydney/400/2025_H1N1	846.7	interpolated	139.8	2	midpoint
seqneut25to26_sera_0019	A/Tasmania/2521815682/2025_H3N2	722.5	interpolated	151	2	midpoint
seqneut25to26_sera_0019	A/Thailand/8/2022_H3N2	3781	interpolated	979	3	midpoint
seqneut25to26_sera_0019	A/Vermont/73/2025_H3N2	341.7	interpolated	64.62	2	midpoint
seqneut25to26_sera_0019	A/Victoria/4897/2022_IVR-238_H1N1	6992	interpolated	1339	3	midpoint
seqneut25to26_sera_0019	A/Wisconsin/588/2019_H1N1	1485	interpolated	75.2	3	midpoint
seqneut25to26_sera_0019	A/Wisconsin/67/2022_H1N1	2007	interpolated	150.1	3	midpoint
seqneut25to26_sera_0019	A/Zacapa/FLU-261/2025_H1N1	1562	interpolated	272.5	2	midpoint
seqneut25to26_sera_0020	A/Alagoas/4130/2025_H3N2	40	upper	0	2	midpoint
seqneut25to26_sera_0020	A/Anapolis/LEIAL6543/2025_H3N2	56.74	interpolated	7.713	2	midpoint
seqneut25to26_sera_0020	A/Andalucia/PMC-00977/2025_H1N1	40	upper	0	2	midpoint
seqneut25to26_sera_0020	A/Aragon/2046/2025_H1N1	44.68	interpolated	4.416	2	midpoint
seqneut25to26_sera_0020	A/Arica/59150/2025_H3N2	50.2	interpolated	1.427	2	midpoint
seqneut25to26_sera_0020	A/Bahia/3102/2025_H3N2	71.52	interpolated	27.15	2	midpoint
seqneut25to26_sera_0020	A/Bangkok/1803/2025_H1N1	52.48	interpolated	0.3438	2	midpoint
seqneut25to26_sera_0020	A/Bangkok/P2229/2025_H1N1	42.84	upper	2.842	2	midpoint
seqneut25to26_sera_0020	A/Bangkok/P2323/2025_H3N2	40	upper	0	2	midpoint
seqneut25to26_sera_0020	A/Bangkok/P2390/2025_H3N2	40	upper	0	2	midpoint
seqneut25to26_sera_0020	A/Bangkok/P2391/2025_H3N2	40.29	upper	0.2906	2	midpoint
seqneut25to26_sera_0020	A/Bangkok/P2572/2025_H3N2	40	upper	0	2	midpoint
seqneut25to26_sera_0020	A/Bangkok/P2921/2025_H3N2	40	upper	0	2	midpoint
seqneut25to26_sera_0020	A/Bangkok/P3067/2025_H1N1	40.2	upper	0.1978	2	midpoint
seqneut25to26_sera_0020	A/Bangkok/P3263/2025_H3N2	52.01	interpolated	7.444	2	midpoint
seqneut25to26_sera_0020	A/Belgium/H0097/2025_H3N2	40	upper	0	2	midpoint
seqneut25to26_sera_0020	A/Bhutan/1267/2025_H3N2	41.61	upper	1.609	2	midpoint
seqneut25to26_sera_0020	A/Bhutan/7/2025_H3N2	40	upper	0	2	midpoint
seqneut25to26_sera_0020	A/BritishColumbia/PHL-2473/2025_H1N1	41.89	interpolated	1.126	2	midpoint
seqneut25to26_sera_0020	A/California/61/2025_H3N2	70.1	interpolated	20.24	2	midpoint
seqneut25to26_sera_0020	A/California/63/2025_H1N1	40	upper	0	2	midpoint
seqneut25to26_sera_0020	A/Canberra/465/2025_H1N1	49.29	upper	9.292	2	midpoint
seqneut25to26_sera_0020	A/Canberra/530/2025_H1N1	44.98	interpolated	3.201	2	midpoint
seqneut25to26_sera_0020	A/Catalonia/NSVH102689455/2025_H1N1	54.62	interpolated	4.21	2	midpoint
seqneut25to26_sera_0020	A/Colorado/105/2025_H1N1	40.18	upper	0.1791	2	midpoint
seqneut25to26_sera_0020	A/CoteDIvoire/2007/2025_H1N1	45.87	upper	5.875	2	midpoint
seqneut25to26_sera_0020	A/Croatia/10136RV/2023-egg_H3N2	40	upper	0	2	midpoint
seqneut25to26_sera_0020	A/Darwin/1405/2025_H1N1	44.55	interpolated	3.323	2	midpoint
seqneut25to26_sera_0020	A/Darwin/1461/2025_H3N2	42.26	interpolated		1	midpoint
seqneut25to26_sera_0020	A/Denmark/3070/2025_H1N1	42.3	upper	2.295	2	midpoint
seqneut25to26_sera_0020	A/DistrictOfColumbia/27/2023_H3N2	42.36	upper	2.363	2	midpoint
seqneut25to26_sera_0020	A/DistrictOfColumbia/57/2025_H3N2	40	upper	0	2	midpoint
seqneut25to26_sera_0020	A/DistritoFederal/250106000728/2025_H3N2	50.35	upper	10.35	2	midpoint
seqneut25to26_sera_0020	A/DistritoFederal/2578578201/2025_H3N2	40	upper	0	2	midpoint
seqneut25to26_sera_0020	A/England/174/2025_H3N2	40	upper		1	midpoint
seqneut25to26_sera_0020	A/England/1822256/2025_H1N1	40	upper	0	2	midpoint
seqneut25to26_sera_0020	A/England/1837734/2025_H3N2	40	upper		1	midpoint
seqneut25to26_sera_0020	A/England/1837737/2025_H3N2	40	upper		1	midpoint
seqneut25to26_sera_0020	A/France/ARA-HCL025155099501/2025_H1N1	41.61	interpolated		1	midpoint
seqneut25to26_sera_0020	A/Galicia/GA-CHUAC-451/2025_H3N2	40	upper	0	2	midpoint
seqneut25to26_sera_0020	A/Ghana/ARI-25-1125/2025_H1N1	40	upper	0	2	midpoint
seqneut25to26_sera_0020	A/Ghana/FS-25-7077/2025_H3N2	40	upper		1	midpoint
seqneut25to26_sera_0020	A/Guangdong-Maonan/11438/2025_H3N2	43.98	interpolated		1	midpoint
seqneut25to26_sera_0020	A/Guangdong-Meijiang/11256/2025_H3N2	40	upper		1	midpoint
seqneut25to26_sera_0020	A/Guangxi-Daxin/1643/2025_H3N2	41.13	upper	1.131	2	midpoint
seqneut25to26_sera_0020	A/Guangxi-Qingxiu/SWL11742/2025_H1N1	48.9	interpolated	5.987	2	midpoint
seqneut25to26_sera_0020	A/Hawaii/44/2025_H1N1	40	upper	0	2	midpoint
seqneut25to26_sera_0020	A/Hawaii/70/2019_H1N1	40	upper	0	3	midpoint
seqneut25to26_sera_0020	A/HongKong/1257/2025_H3N2	40	upper	0	2	midpoint
seqneut25to26_sera_0020	A/HongKong/1382/2025_H3N2	204.7	interpolated	25.04	2	midpoint
seqneut25to26_sera_0020	A/Indonesia/BIOKES-I-BT074/2025_H3N2	40	upper	0	2	midpoint
seqneut25to26_sera_0020	A/Indonesia/BIOKES-INAD491/2025_H3N2	40	upper	0	2	midpoint
seqneut25to26_sera_0020	A/Malaysia/IMR/SARI/2028/2025_H3N2	40	upper	0	2	midpoint
seqneut25to26_sera_0020	A/Malaysia/IMR/SARI/2406/2025_H3N2	44.24	interpolated	3.646	2	midpoint
seqneut25to26_sera_0020	A/Malaysia/IMR/SARI/2517/2025_H3N2	59.5	upper	19.5	2	midpoint
seqneut25to26_sera_0020	A/Massachusetts/18/2022_H3N2	44.3	interpolated	2.637	2	midpoint
seqneut25to26_sera_0020	A/Michigan/110/2025_H3N2	40	upper		1	midpoint
seqneut25to26_sera_0020	A/Minnesota/96/2025_H3N2	40	upper	0	2	midpoint
seqneut25to26_sera_0020	A/Missouri/11/2025_H1N1	56.4	interpolated	6.126	2	midpoint
seqneut25to26_sera_0020	A/NewSouthWales/2526015582/2025_H3N2	40	upper	0	2	midpoint
seqneut25to26_sera_0020	A/NewSouthWales/2526015584/2025_H3N2	72.56	interpolated	5.467	2	midpoint
seqneut25to26_sera_0020	A/Norway/8765/2025_H3N2	40	upper	0	2	midpoint
seqneut25to26_sera_0020	A/Norway/8976/2025_H3N2	40.01	upper	0.01169	2	midpoint
seqneut25to26_sera_0020	A/Norway/9107/2025_H1N1	44.09	interpolated	2.033	2	midpoint
seqneut25to26_sera_0020	A/Norway/9556/2025_H1N1	40.93	upper	0.928	2	midpoint
seqneut25to26_sera_0020	A/Peru/GIHSN-04-1089/2025_H3N2	40	upper	0	2	midpoint
seqneut25to26_sera_0020	A/Philippines/SARI25-1425/2025_H1N1	52.21	interpolated	1.151	2	midpoint
seqneut25to26_sera_0020	A/Queensland/2526516675/2025_H3N2	45.69	upper	5.693	2	midpoint
seqneut25to26_sera_0020	A/SouthAfrica/PET37604/2025_H3N2	49.27	interpolated	7.686	2	midpoint
seqneut25to26_sera_0020	A/SouthAfrica/PET37625/2025_H3N2	40	upper	0	2	midpoint
seqneut25to26_sera_0020	A/SouthAustralia/2519001037/2025_H1N1	45.78	upper	5.778	2	midpoint
seqneut25to26_sera_0020	A/SouthAustralia/2520702747/2025_H1N1	49.65	interpolated	3.983	2	midpoint
seqneut25to26_sera_0020	A/SouthAustralia/2523012764/2025_H1N1	44.92	upper	4.919	2	midpoint
seqneut25to26_sera_0020	A/SouthAustralia/2523812314/2025_H3N2	40	upper		1	midpoint
seqneut25to26_sera_0020	A/SouthAustralia/2524408801/2025_H3N2	40	upper	0	2	midpoint
seqneut25to26_sera_0020	A/SouthAustralia/2524712956/2025_H1N1	48.45	interpolated	1.416	2	midpoint
seqneut25to26_sera_0020	A/SouthAustralia/2525607496/2025_H3N2	40	upper	0	2	midpoint
seqneut25to26_sera_0020	A/SouthAustralia/2527003588/2025_H3N2	40	upper	0	2	midpoint
seqneut25to26_sera_0020	A/SouthAustralia/2527213276/2025_H3N2	52.48	interpolated		1	midpoint
seqneut25to26_sera_0020	A/SouthAustralia/2527612456/2025_H1N1	40	upper	0	2	midpoint
seqneut25to26_sera_0020	A/Sydney/1359/2024_H3N2	40	upper	0	2	midpoint
seqneut25to26_sera_0020	A/Sydney/400/2025_H1N1	40	upper		1	midpoint
seqneut25to26_sera_0020	A/Tasmania/2521815682/2025_H3N2	40	upper	0	2	midpoint
seqneut25to26_sera_0020	A/Thailand/8/2022_H3N2	40	upper	0.6107	3	midpoint
seqneut25to26_sera_0020	A/Vermont/73/2025_H3N2	40	upper	0	2	midpoint
seqneut25to26_sera_0020	A/Victoria/4897/2022_IVR-238_H1N1	43.74	interpolated	1.36	3	midpoint
seqneut25to26_sera_0020	A/Wisconsin/588/2019_H1N1	40	upper	1.227	3	midpoint
seqneut25to26_sera_0020	A/Wisconsin/67/2022_H1N1	46.36	interpolated	2.683	3	midpoint
seqneut25to26_sera_0020	A/Zacapa/FLU-261/2025_H1N1	45.2	interpolated	5.116	2	midpoint
seqneut25to26_sera_0021	A/Alagoas/4130/2025_H3N2	847.8	interpolated	136.4	2	midpoint
seqneut25to26_sera_0021	A/Anapolis/LEIAL6543/2025_H3N2	492.9	interpolated	50.07	2	midpoint
seqneut25to26_sera_0021	A/Andalucia/PMC-00977/2025_H1N1	40	upper	0	2	midpoint
seqneut25to26_sera_0021	A/Aragon/2046/2025_H1N1	40	upper	0	2	midpoint
seqneut25to26_sera_0021	A/Arica/59150/2025_H3N2	579.8	interpolated	17.47	2	midpoint
seqneut25to26_sera_0021	A/Bahia/3102/2025_H3N2	707.2	interpolated	72.7	2	midpoint
seqneut25to26_sera_0021	A/Bangkok/1803/2025_H1N1	54.79	interpolated	8.637	2	midpoint
seqneut25to26_sera_0021	A/Bangkok/P2229/2025_H1N1	40.16	upper	0.1554	2	midpoint
seqneut25to26_sera_0021	A/Bangkok/P2323/2025_H3N2	643.3	interpolated	37.11	2	midpoint
seqneut25to26_sera_0021	A/Bangkok/P2390/2025_H3N2	668.8	interpolated	56.97	2	midpoint
seqneut25to26_sera_0021	A/Bangkok/P2391/2025_H3N2	679.9	interpolated	184.1	2	midpoint
seqneut25to26_sera_0021	A/Bangkok/P2572/2025_H3N2	541.6	interpolated	127.7	2	midpoint
seqneut25to26_sera_0021	A/Bangkok/P2921/2025_H3N2	622.5	interpolated	4.826	2	midpoint
seqneut25to26_sera_0021	A/Bangkok/P3067/2025_H1N1	40.78	upper	0.7783	2	midpoint
seqneut25to26_sera_0021	A/Bangkok/P3263/2025_H3N2	473	interpolated	196.5	2	midpoint
seqneut25to26_sera_0021	A/Belgium/H0097/2025_H3N2	631.5	interpolated	56.57	2	midpoint
seqneut25to26_sera_0021	A/Bhutan/1267/2025_H3N2	771.7	interpolated	59.75	2	midpoint
seqneut25to26_sera_0021	A/Bhutan/7/2025_H3N2	714.7	interpolated	46.77	2	midpoint
seqneut25to26_sera_0021	A/BritishColumbia/PHL-2473/2025_H1N1	41.96	interpolated	0.5952	2	midpoint
seqneut25to26_sera_0021	A/California/61/2025_H3N2	555.9	interpolated	117.4	2	midpoint
seqneut25to26_sera_0021	A/California/63/2025_H1N1	41.53	interpolated	0.6503	2	midpoint
seqneut25to26_sera_0021	A/Canberra/465/2025_H1N1	46.27	interpolated	0.3126	2	midpoint
seqneut25to26_sera_0021	A/Canberra/530/2025_H1N1	42.12	upper	2.122	2	midpoint
seqneut25to26_sera_0021	A/Catalonia/NSVH102689455/2025_H1N1	43.07	interpolated	0.908	2	midpoint
seqneut25to26_sera_0021	A/Colorado/105/2025_H1N1	40	upper	0	2	midpoint
seqneut25to26_sera_0021	A/CoteDIvoire/2007/2025_H1N1	44.1	interpolated	0.4717	2	midpoint
seqneut25to26_sera_0021	A/Croatia/10136RV/2023-egg_H3N2	1308	interpolated	81.58	2	midpoint
seqneut25to26_sera_0021	A/Darwin/1405/2025_H1N1	42.25	interpolated	0.5788	2	midpoint
seqneut25to26_sera_0021	A/Darwin/1461/2025_H3N2	1049	interpolated	143.6	2	midpoint
seqneut25to26_sera_0021	A/Denmark/3070/2025_H1N1	42.75	interpolated	0.8651	2	midpoint
seqneut25to26_sera_0021	A/DistrictOfColumbia/27/2023_H3N2	1010	interpolated	51.93	2	midpoint
seqneut25to26_sera_0021	A/DistrictOfColumbia/57/2025_H3N2	530.5	interpolated	51.35	2	midpoint
seqneut25to26_sera_0021	A/DistritoFederal/250106000728/2025_H3N2	360.8	interpolated	16.5	2	midpoint
seqneut25to26_sera_0021	A/DistritoFederal/2578578201/2025_H3N2	620.8	interpolated	147.8	2	midpoint
seqneut25to26_sera_0021	A/England/174/2025_H3N2	593.1	interpolated		1	midpoint
seqneut25to26_sera_0021	A/England/1822256/2025_H1N1	41.77	upper	1.77	2	midpoint
seqneut25to26_sera_0021	A/England/1837734/2025_H3N2	593.6	interpolated	37.26	2	midpoint
seqneut25to26_sera_0021	A/England/1837737/2025_H3N2	329.8	interpolated	79.04	2	midpoint
seqneut25to26_sera_0021	A/France/ARA-HCL025155099501/2025_H1N1	43.9	interpolated		1	midpoint
seqneut25to26_sera_0021	A/Galicia/GA-CHUAC-451/2025_H3N2	762.2	interpolated	86.74	2	midpoint
seqneut25to26_sera_0021	A/Ghana/ARI-25-1125/2025_H1N1	43.7	upper	3.698	2	midpoint
seqneut25to26_sera_0021	A/Ghana/FS-25-7077/2025_H3N2	863.8	interpolated	66.08	2	midpoint
seqneut25to26_sera_0021	A/Guangdong-Maonan/11438/2025_H3N2	973.9	interpolated	121	2	midpoint
seqneut25to26_sera_0021	A/Guangdong-Meijiang/11256/2025_H3N2	561.5	interpolated	4.701	2	midpoint
seqneut25to26_sera_0021	A/Guangxi-Daxin/1643/2025_H3N2	853.6	interpolated	121.2	2	midpoint
seqneut25to26_sera_0021	A/Guangxi-Qingxiu/SWL11742/2025_H1N1	44.34	upper	4.341	2	midpoint
seqneut25to26_sera_0021	A/Hawaii/44/2025_H1N1	40	upper	0	2	midpoint
seqneut25to26_sera_0021	A/Hawaii/70/2019_H1N1	40	upper	0	3	midpoint
seqneut25to26_sera_0021	A/HongKong/1257/2025_H3N2	458.1	interpolated	40.16	2	midpoint
seqneut25to26_sera_0021	A/HongKong/1382/2025_H3N2	540.4	interpolated	53.19	2	midpoint
seqneut25to26_sera_0021	A/Indonesia/BIOKES-I-BT074/2025_H3N2	686.1	interpolated	162.3	2	midpoint
seqneut25to26_sera_0021	A/Indonesia/BIOKES-INAD491/2025_H3N2	1061	interpolated	100.1	2	midpoint
seqneut25to26_sera_0021	A/Lao/820-2750/2025_H3N2	580.1	interpolated	92.88	2	midpoint
seqneut25to26_sera_0021	A/Malaysia/IMR/SARI/2028/2025_H3N2	636.8	interpolated	111.3	2	midpoint
seqneut25to26_sera_0021	A/Malaysia/IMR/SARI/2406/2025_H3N2	416.5	interpolated	28.96	2	midpoint
seqneut25to26_sera_0021	A/Malaysia/IMR/SARI/2517/2025_H3N2	636.1	interpolated	47.94	2	midpoint
seqneut25to26_sera_0021	A/Massachusetts/18/2022_H3N2	985.5	interpolated	206.3	3	midpoint
seqneut25to26_sera_0021	A/Michigan/110/2025_H3N2	539	interpolated	112.7	2	midpoint
seqneut25to26_sera_0021	A/Minnesota/96/2025_H3N2	632.5	interpolated	180.7	2	midpoint
seqneut25to26_sera_0021	A/Missouri/11/2025_H1N1	40.73	upper	0.7271	2	midpoint
seqneut25to26_sera_0021	A/NewSouthWales/2526015582/2025_H3N2	517.1	interpolated	38.38	2	midpoint
seqneut25to26_sera_0021	A/NewSouthWales/2526015584/2025_H3N2	629.7	interpolated	64.41	2	midpoint
seqneut25to26_sera_0021	A/Norway/8765/2025_H3N2	570.1	interpolated	172.2	2	midpoint
seqneut25to26_sera_0021	A/Norway/8976/2025_H3N2	470.6	interpolated	21.43	2	midpoint
seqneut25to26_sera_0021	A/Norway/9107/2025_H1N1	40.52	interpolated	0.2916	2	midpoint
seqneut25to26_sera_0021	A/Norway/9556/2025_H1N1	40	upper	0	2	midpoint
seqneut25to26_sera_0021	A/Peru/GIHSN-04-1089/2025_H3N2	571	interpolated	45.29	2	midpoint
seqneut25to26_sera_0021	A/Philippines/SARI25-1425/2025_H1N1	50.52	interpolated	0.4389	2	midpoint
seqneut25to26_sera_0021	A/Queensland/2526516675/2025_H3N2	572.7	interpolated	72.7	2	midpoint
seqneut25to26_sera_0021	A/SouthAfrica/PET37604/2025_H3N2	975.4	interpolated	90.81	2	midpoint
seqneut25to26_sera_0021	A/SouthAfrica/PET37625/2025_H3N2	973.4	interpolated	34.37	2	midpoint
seqneut25to26_sera_0021	A/SouthAustralia/2519001037/2025_H1N1	41.39	interpolated	0.7356	2	midpoint
seqneut25to26_sera_0021	A/SouthAustralia/2520702747/2025_H1N1	41.3	interpolated	0.3388	2	midpoint
seqneut25to26_sera_0021	A/SouthAustralia/2523012764/2025_H1N1	43.76	interpolated	3.347	2	midpoint
seqneut25to26_sera_0021	A/SouthAustralia/2523812314/2025_H3N2	606.3	interpolated	156.9	2	midpoint
seqneut25to26_sera_0021	A/SouthAustralia/2524408801/2025_H3N2	718.8	interpolated	150.5	2	midpoint
seqneut25to26_sera_0021	A/SouthAustralia/2524712956/2025_H1N1	44.77	interpolated	3.436	2	midpoint
seqneut25to26_sera_0021	A/SouthAustralia/2525607496/2025_H3N2	665.7	interpolated	148.9	2	midpoint
seqneut25to26_sera_0021	A/SouthAustralia/2527003588/2025_H3N2	449.3	interpolated	173.7	2	midpoint
seqneut25to26_sera_0021	A/SouthAustralia/2527213276/2025_H3N2	841.7	interpolated	422.8	2	midpoint
seqneut25to26_sera_0021	A/SouthAustralia/2527612456/2025_H1N1	40	upper	0	2	midpoint
seqneut25to26_sera_0021	A/SouthAustralia/2527902708/2025_H3N2	358.2	interpolated	105.6	2	midpoint
seqneut25to26_sera_0021	A/Sydney/1359/2024_H3N2	855.4	interpolated	107	2	midpoint
seqneut25to26_sera_0021	A/Sydney/400/2025_H1N1	40.12	upper	0.1208	2	midpoint
seqneut25to26_sera_0021	A/Tasmania/2521815682/2025_H3N2	519.1	interpolated	91.07	2	midpoint
seqneut25to26_sera_0021	A/Thailand/8/2022_H3N2	784.6	interpolated	190.2	3	midpoint
seqneut25to26_sera_0021	A/Vermont/73/2025_H3N2	403.5	interpolated	10.21	2	midpoint
seqneut25to26_sera_0021	A/Victoria/4897/2022_IVR-238_H1N1	40.45	interpolated	0.2408	3	midpoint
seqneut25to26_sera_0021	A/Wisconsin/588/2019_H1N1	40	upper	0	2	midpoint
seqneut25to26_sera_0021	A/Wisconsin/67/2022_H1N1	49.25	interpolated	2.473	3	midpoint
seqneut25to26_sera_0021	A/Zacapa/FLU-261/2025_H1N1	42.55	interpolated	0.9015	2	midpoint
seqneut25to26_sera_0022	A/Alagoas/4130/2025_H3N2	107.3	interpolated	14.32	2	midpoint
seqneut25to26_sera_0022	A/Anapolis/LEIAL6543/2025_H3N2	55.13	interpolated	2.023	2	midpoint
seqneut25to26_sera_0022	A/Andalucia/PMC-00977/2025_H1N1	60.61	interpolated	5.73	2	midpoint
seqneut25to26_sera_0022	A/Aragon/2046/2025_H1N1	65.26	interpolated	16.3	2	midpoint
seqneut25to26_sera_0022	A/Arica/59150/2025_H3N2	69.08	interpolated		1	midpoint
seqneut25to26_sera_0022	A/Bahia/3102/2025_H3N2	88.37	interpolated	14.32	2	midpoint
seqneut25to26_sera_0022	A/Bangkok/1803/2025_H1N1	82.67	interpolated	15.27	2	midpoint
seqneut25to26_sera_0022	A/Bangkok/P2229/2025_H1N1	72.59	interpolated	2.792	2	midpoint
seqneut25to26_sera_0022	A/Bangkok/P2323/2025_H3N2	40	upper		1	midpoint
seqneut25to26_sera_0022	A/Bangkok/P2390/2025_H3N2	56.28	interpolated	1.656	2	midpoint
seqneut25to26_sera_0022	A/Bangkok/P2391/2025_H3N2	59.16	interpolated	2.381	2	midpoint
seqneut25to26_sera_0022	A/Bangkok/P2572/2025_H3N2	48.61	upper	8.608	2	midpoint
seqneut25to26_sera_0022	A/Bangkok/P2921/2025_H3N2	67.22	interpolated	15.69	2	midpoint
seqneut25to26_sera_0022	A/Bangkok/P3067/2025_H1N1	94.15	interpolated	0.5422	2	midpoint
seqneut25to26_sera_0022	A/Bangkok/P3263/2025_H3N2	139.4	interpolated	16	2	midpoint
seqneut25to26_sera_0022	A/Belgium/H0097/2025_H3N2	53.14	interpolated	2.5	2	midpoint
seqneut25to26_sera_0022	A/Bhutan/1267/2025_H3N2	95.92	interpolated	5.123	2	midpoint
seqneut25to26_sera_0022	A/Bhutan/7/2025_H3N2	115.4	interpolated	8.469	2	midpoint
seqneut25to26_sera_0022	A/BritishColumbia/PHL-2473/2025_H1N1	72.02	interpolated	1.703	2	midpoint
seqneut25to26_sera_0022	A/California/61/2025_H3N2	83.3	interpolated	3.591	2	midpoint
seqneut25to26_sera_0022	A/California/63/2025_H1N1	74.34	interpolated	13.77	2	midpoint
seqneut25to26_sera_0022	A/Canberra/465/2025_H1N1	91.42	interpolated	4.763	2	midpoint
seqneut25to26_sera_0022	A/Canberra/530/2025_H1N1	67.33	interpolated	5.107	2	midpoint
seqneut25to26_sera_0022	A/Catalonia/NSVH102689455/2025_H1N1	96.08	interpolated	9.457	2	midpoint
seqneut25to26_sera_0022	A/Colorado/105/2025_H1N1	66.41	interpolated		1	midpoint
seqneut25to26_sera_0022	A/CoteDIvoire/2007/2025_H1N1	75.49	interpolated	16.37	2	midpoint
seqneut25to26_sera_0022	A/Croatia/10136RV/2023-egg_H3N2	451	interpolated	17.27	2	midpoint
seqneut25to26_sera_0022	A/Darwin/1405/2025_H1N1	96.59	interpolated	1.981	2	midpoint
seqneut25to26_sera_0022	A/Darwin/1461/2025_H3N2	94.66	interpolated		1	midpoint
seqneut25to26_sera_0022	A/Denmark/3070/2025_H1N1	60.47	interpolated	3.485	2	midpoint
seqneut25to26_sera_0022	A/DistrictOfColumbia/27/2023_H3N2	82.36	interpolated	11.42	2	midpoint
seqneut25to26_sera_0022	A/DistrictOfColumbia/57/2025_H3N2	48.86	interpolated		1	midpoint
seqneut25to26_sera_0022	A/DistritoFederal/250106000728/2025_H3N2	40	upper	0	2	midpoint
seqneut25to26_sera_0022	A/DistritoFederal/2578578201/2025_H3N2	40	upper		1	midpoint
seqneut25to26_sera_0022	A/England/174/2025_H3N2	91.47	interpolated		1	midpoint
seqneut25to26_sera_0022	A/England/1822256/2025_H1N1	95.58	interpolated	6.945	2	midpoint
seqneut25to26_sera_0022	A/England/1837734/2025_H3N2	60.38	upper	20.38	2	midpoint
seqneut25to26_sera_0022	A/England/1837737/2025_H3N2	40	upper		1	midpoint
seqneut25to26_sera_0022	A/France/ARA-HCL025155099501/2025_H1N1	66.69	interpolated		1	midpoint
seqneut25to26_sera_0022	A/Ghana/ARI-25-1125/2025_H1N1	93.86	interpolated	2.421	2	midpoint
seqneut25to26_sera_0022	A/Ghana/FS-25-7077/2025_H3N2	40	upper		1	midpoint
seqneut25to26_sera_0022	A/Guangdong-Maonan/11438/2025_H3N2	93.2	interpolated		1	midpoint
seqneut25to26_sera_0022	A/Guangdong-Meijiang/11256/2025_H3N2	101.5	interpolated	1.301	2	midpoint
seqneut25to26_sera_0022	A/Guangxi-Qingxiu/SWL11742/2025_H1N1	91.41	interpolated	16.53	2	midpoint
seqneut25to26_sera_0022	A/Hawaii/44/2025_H1N1	68.1	interpolated	0.5974	2	midpoint
seqneut25to26_sera_0022	A/Hawaii/70/2019_H1N1	40	upper	2.607	3	midpoint
seqneut25to26_sera_0022	A/HongKong/1257/2025_H3N2	67.17	interpolated	7.932	2	midpoint
seqneut25to26_sera_0022	A/HongKong/1382/2025_H3N2	82.36	interpolated	15.05	2	midpoint
seqneut25to26_sera_0022	A/Indonesia/BIOKES-I-BT074/2025_H3N2	97.01	interpolated	3.747	2	midpoint
seqneut25to26_sera_0022	A/Indonesia/BIOKES-INAD491/2025_H3N2	80.41	interpolated	3.149	2	midpoint
seqneut25to26_sera_0022	A/Lao/820-2750/2025_H3N2	88.06	interpolated	7.959	2	midpoint
seqneut25to26_sera_0022	A/Malaysia/IMR/SARI/2028/2025_H3N2	100.6	interpolated	7.227	2	midpoint
seqneut25to26_sera_0022	A/Malaysia/IMR/SARI/2406/2025_H3N2	52.16	interpolated	2.992	2	midpoint
seqneut25to26_sera_0022	A/Malaysia/IMR/SARI/2517/2025_H3N2	55.36	interpolated	10.71	2	midpoint
seqneut25to26_sera_0022	A/Massachusetts/18/2022_H3N2	115.5	interpolated	18.18	2	midpoint
seqneut25to26_sera_0022	A/Michigan/110/2025_H3N2	53.06	interpolated	1.648	2	midpoint
seqneut25to26_sera_0022	A/Minnesota/96/2025_H3N2	71.53	interpolated		1	midpoint
seqneut25to26_sera_0022	A/Missouri/11/2025_H1N1	97.68	interpolated	12.52	2	midpoint
seqneut25to26_sera_0022	A/NewSouthWales/2526015582/2025_H3N2	67.89	interpolated	9	2	midpoint
seqneut25to26_sera_0022	A/NewSouthWales/2526015584/2025_H3N2	104.3	interpolated	21.35	2	midpoint
seqneut25to26_sera_0022	A/Norway/8765/2025_H3N2	56.55	interpolated	1.24	2	midpoint
seqneut25to26_sera_0022	A/Norway/8976/2025_H3N2	40	upper		1	midpoint
seqneut25to26_sera_0022	A/Norway/9107/2025_H1N1	82.09	interpolated	1.326	2	midpoint
seqneut25to26_sera_0022	A/Norway/9556/2025_H1N1	53.47	interpolated	9.728	2	midpoint
seqneut25to26_sera_0022	A/Peru/GIHSN-04-1089/2025_H3N2	68.29	interpolated	18.88	2	midpoint
seqneut25to26_sera_0022	A/Philippines/SARI25-1425/2025_H1N1	76.45	interpolated	3.472	2	midpoint
seqneut25to26_sera_0022	A/Queensland/2526516675/2025_H3N2	69.38	interpolated		1	midpoint
seqneut25to26_sera_0022	A/SouthAfrica/PET37604/2025_H3N2	102.8	interpolated	3.511	2	midpoint
seqneut25to26_sera_0022	A/SouthAfrica/PET37625/2025_H3N2	110.2	interpolated	16.28	2	midpoint
seqneut25to26_sera_0022	A/SouthAustralia/2519001037/2025_H1N1	81.92	interpolated	3.639	2	midpoint
seqneut25to26_sera_0022	A/SouthAustralia/2520702747/2025_H1N1	94.44	interpolated	5.921	2	midpoint
seqneut25to26_sera_0022	A/SouthAustralia/2523012764/2025_H1N1	84.84	interpolated	8.203	2	midpoint
seqneut25to26_sera_0022	A/SouthAustralia/2523812314/2025_H3N2	75.13	interpolated	25.46	2	midpoint
seqneut25to26_sera_0022	A/SouthAustralia/2524408801/2025_H3N2	40	upper		1	midpoint
seqneut25to26_sera_0022	A/SouthAustralia/2524712956/2025_H1N1	88.2	interpolated	11.32	2	midpoint
seqneut25to26_sera_0022	A/SouthAustralia/2525607496/2025_H3N2	74.3	interpolated	13.65	2	midpoint
seqneut25to26_sera_0022	A/SouthAustralia/2527003588/2025_H3N2	40	upper	0	2	midpoint
seqneut25to26_sera_0022	A/SouthAustralia/2527213276/2025_H3N2	73.13	interpolated	14.19	2	midpoint
seqneut25to26_sera_0022	A/SouthAustralia/2527612456/2025_H1N1	46.01	upper	6.013	2	midpoint
seqneut25to26_sera_0022	A/SouthAustralia/2527902708/2025_H3N2	40	upper		1	midpoint
seqneut25to26_sera_0022	A/Sydney/1359/2024_H3N2	105.9	interpolated	2.438	2	midpoint
seqneut25to26_sera_0022	A/Sydney/400/2025_H1N1	44.36	upper	4.355	2	midpoint
seqneut25to26_sera_0022	A/Thailand/8/2022_H3N2	143	interpolated	21.9	3	midpoint
seqneut25to26_sera_0022	A/Vermont/73/2025_H3N2	82.89	interpolated		1	midpoint
seqneut25to26_sera_0022	A/Victoria/4897/2022_IVR-238_H1N1	4457	interpolated	597.3	3	midpoint
seqneut25to26_sera_0022	A/Wisconsin/588/2019_H1N1	54.5	interpolated	12.15	3	midpoint
seqneut25to26_sera_0022	A/Wisconsin/67/2022_H1N1	99.1	interpolated	17.4	3	midpoint
seqneut25to26_sera_0022	A/Zacapa/FLU-261/2025_H1N1	93.31	interpolated	2.553	2	midpoint
seqneut25to26_sera_0023	A/Alagoas/4130/2025_H3N2	2091	interpolated	239	2	midpoint
seqneut25to26_sera_0023	A/Anapolis/LEIAL6543/2025_H3N2	2769	interpolated	782.5	2	midpoint
seqneut25to26_sera_0023	A/Andalucia/PMC-00977/2025_H1N1	47.4	interpolated	0.3406	2	midpoint
seqneut25to26_sera_0023	A/Aragon/2046/2025_H1N1	57.63	interpolated	3.659	2	midpoint
seqneut25to26_sera_0023	A/Arica/59150/2025_H3N2	1605	interpolated	151.5	2	midpoint
seqneut25to26_sera_0023	A/Bahia/3102/2025_H3N2	2812	interpolated	1144	2	midpoint
seqneut25to26_sera_0023	A/Bangkok/1803/2025_H1N1	43.09	interpolated	0.2418	2	midpoint
seqneut25to26_sera_0023	A/Bangkok/P2229/2025_H1N1	74.77	interpolated	4.451	2	midpoint
seqneut25to26_sera_0023	A/Bangkok/P2323/2025_H3N2	573.3	interpolated	17.52	2	midpoint
seqneut25to26_sera_0023	A/Bangkok/P2390/2025_H3N2	325	interpolated	36.94	2	midpoint
seqneut25to26_sera_0023	A/Bangkok/P2391/2025_H3N2	1272	interpolated	53.19	2	midpoint
seqneut25to26_sera_0023	A/Bangkok/P2572/2025_H3N2	333.5	interpolated	67.92	2	midpoint
seqneut25to26_sera_0023	A/Bangkok/P2921/2025_H3N2	6622	interpolated	1023	2	midpoint
seqneut25to26_sera_0023	A/Bangkok/P3067/2025_H1N1	59.81	interpolated	7.061	2	midpoint
seqneut25to26_sera_0023	A/Bangkok/P3263/2025_H3N2	430.7	interpolated	132.5	2	midpoint
seqneut25to26_sera_0023	A/Belgium/H0097/2025_H3N2	3911	interpolated	1268	2	midpoint
seqneut25to26_sera_0023	A/Bhutan/1267/2025_H3N2	2455	interpolated	641.5	2	midpoint
seqneut25to26_sera_0023	A/Bhutan/7/2025_H3N2	3166	interpolated	1345	2	midpoint
seqneut25to26_sera_0023	A/BritishColumbia/PHL-2473/2025_H1N1	65.57	interpolated	2.813	2	midpoint
seqneut25to26_sera_0023	A/California/61/2025_H3N2	319.1	interpolated	9.868	2	midpoint
[truncated: 25,410 more rows]
